# Supplementary material for: Teacher self-efficacy and thriving at work among junior high school physical education teachers: the mediating role of basic psychological need satisfaction
Source: Front Psychol. 2026 May 13;17:1846810. doi: 10.3389/fpsyg.2026.1846810 (PMC13213921; doi:10.3389/fpsyg.2026.1846810)
Supplement: Supplementary file 1 [file Data_Sheet_1.xls]

## Sheet: data
Gender	Age	Teaching experience	Education	Professional title	School location	Grade 9 teaching assignment	Homeroom teacher role	Weekly PE teaching load	A1	A2	A3	A4	A5	A6	A7	A8	A10	A11	A12	A13	A14	A15	A16	A17	A18	A19	A20	B1	B2	B3	B4	B5	B6	B7	B8	B9	B10	B11	B12	B13	B14	B15	B16	B17	B18	C1	C2	C3	C4
2	5	3	3	2	1	2	2	2	2	5	6	3	5	2	5	6	1	2	5	5	5	2	3	6	5	2	1	2	2	1	5	1	1	2	1	3	2	2	2	2	3	3	1	2	1	3	3	2	3
1	5	3	1	2	2	2	2	3	4	2	3	3	2	4	5	4	1	6	1	4	5	3	6	5	6	1	4	4	4	4	1	4	4	4	5	4	4	4	4	5	4	5	5	4	3	2	2	1	3
1	1	4	1	3	1	2	2	4	5	5	6	6	6	5	6	4	5	5	5	6	6	5	5	5	6	6	5	5	5	4	3	4	4	5	4	5	5	4	5	5	4	4	5	3	4	6	5	6	5
2	5	1	2	4	2	2	2	3	5	1	2	5	3	4	3	3	2	6	4	3	1	4	1	5	6	2	1	1	4	5	1	3	1	2	4	5	2	4	4	3	2	5	3	2	4	3	4	3	5
1	2	3	1	1	2	2	2	1	5	5	6	2	1	2	3	2	1	3	2	3	2	5	3	3	1	3	5	1	2	1	5	2	2	2	1	2	2	2	2	1	1	1	2	2	2	3	4	3	1
2	4	3	1	2	2	2	1	4	1	1	1	3	2	1	2	2	2	1	1	1	2	1	1	2	1	2	2	3	4	3	1	4	4	4	5	4	4	5	4	5	4	5	5	4	4	1	2	1	3
1	4	1	2	1	1	2	1	3	3	3	4	2	3	6	6	4	5	2	2	3	4	2	3	5	2	2	4	1	2	3	5	1	1	1	1	3	2	2	1	1	2	2	1	1	2	1	3	1	1
1	2	3	1	1	3	2	1	3	5	6	6	5	5	6	4	6	5	5	4	4	5	5	5	5	6	4	6	4	2	1	2	3	2	5	2	4	2	4	3	1	2	3	3	4	2	6	6	4	5
1	5	3	2	2	2	2	2	4	2	5	4	5	5	3	4	3	4	3	1	1	1	2	6	4	2	1	5	3	1	3	3	5	2	4	5	5	2	2	2	4	1	3	2	3	2	4	6	4	2
2	2	4	2	4	1	2	2	1	2	5	3	1	6	2	3	3	3	1	5	1	5	3	3	2	2	6	3	4	4	4	1	3	4	4	4	5	4	4	4	4	5	5	5	5	4	2	1	3	2
1	5	3	1	2	3	2	1	2	5	3	5	3	1	5	4	6	2	4	4	2	2	4	6	4	5	4	4	4	4	4	1	4	4	5	4	4	5	5	4	4	4	3	4	4	5	7	5	5	6
1	2	1	1	4	3	2	2	2	6	5	6	5	6	5	5	5	6	5	6	5	6	6	5	5	6	5	5	2	5	5	4	1	4	1	5	2	4	4	1	4	5	3	5	5	3	7	6	1	3
1	3	3	1	2	2	2	1	2	4	1	6	6	2	1	4	2	4	3	3	4	3	2	2	5	6	3	6	3	5	5	2	5	5	4	4	4	4	4	4	4	4	4	4	3	5	5	4	6	5
1	4	1	1	2	2	2	2	1	1	6	1	5	6	1	4	6	3	5	1	3	4	6	5	2	1	4	6	5	4	5	3	4	4	3	4	5	4	3	4	5	4	5	5	4	5	4	5	1	7
1	1	3	2	4	1	2	1	4	4	5	6	5	5	5	5	5	4	5	5	6	6	4	5	5	6	5	4	5	4	4	3	4	4	3	4	4	5	4	4	4	4	4	5	4	5	4	5	1	7
1	3	4	2	1	2	2	2	4	2	1	1	4	3	3	3	5	2	3	3	3	6	5	2	5	4	2	5	5	4	4	2	4	5	4	5	4	4	4	4	4	4	5	5	5	3	4	2	7	3
2	3	3	3	2	1	2	1	1	1	1	1	3	2	1	2	2	2	1	1	1	2	1	1	2	1	2	2	5	4	5	3	5	4	5	5	4	4	4	5	4	5	5	5	4	4	2	7	3	7
1	3	3	2	3	2	2	1	3	3	2	1	3	2	6	2	3	3	1	4	6	4	2	2	4	5	6	6	5	4	5	3	5	4	5	4	5	5	4	3	4	4	5	4	4	5	7	5	6	5
1	4	1	1	1	2	2	2	3	2	1	1	1	1	2	2	2	2	2	1	2	2	1	2	1	2	2	3	3	1	3	3	2	5	2	5	1	3	1	4	5	1	2	4	1	3	7	7	5	5
2	4	3	2	2	2	2	2	3	6	1	6	3	6	4	1	3	2	5	1	3	6	6	5	1	6	4	5	5	1	3	2	4	3	3	2	3	4	4	5	3	4	1	2	1	3	2	6	6	7
1	4	3	2	4	2	2	2	1	4	6	6	5	4	5	5	5	6	6	5	6	6	5	5	6	6	6	6	5	5	4	3	4	4	5	4	5	5	4	5	5	4	4	5	3	4	7	5	6	5
1	4	3	1	2	1	2	2	3	2	5	4	5	5	3	4	3	4	3	1	1	1	2	6	4	2	1	5	2	2	2	5	3	1	3	2	1	3	2	2	2	1	1	1	1	2	1	2	3	3
1	1	3	2	2	1	2	1	1	6	6	6	5	6	5	4	5	6	5	5	6	6	6	5	4	6	5	5	4	5	4	3	4	5	4	5	4	4	5	3	5	4	5	4	4	5	5	6	5	5
2	4	4	1	2	2	2	2	1	5	6	6	6	5	6	4	4	5	6	6	6	6	6	5	4	6	6	4	5	5	4	2	4	4	5	4	4	4	5	4	5	4	5	5	4	5	7	6	6	7
1	3	4	3	2	3	2	2	1	4	6	1	6	4	3	4	1	4	4	5	2	6	4	6	2	4	1	1	1	5	1	1	5	4	1	4	3	3	5	5	1	2	1	2	1	5	6	5	4	4
1	5	1	1	4	3	2	1	4	5	5	6	6	6	5	6	4	5	5	5	6	6	5	5	5	6	6	5	5	4	5	3	5	4	5	4	4	5	4	3	5	3	5	4	4	4	6	5	6	7
1	3	4	1	4	3	1	2	4	6	5	4	6	5	5	6	4	5	4	5	5	6	6	5	5	5	5	6	4	5	5	1	4	4	4	4	4	5	4	5	5	4	5	5	5	4	4	6	5	6
2	2	1	1	2	2	2	2	4	1	1	1	3	2	1	2	2	2	1	1	1	2	1	1	2	1	2	2	2	2	2	5	3	2	2	2	1	1	2	2	3	2	1	1	2	2	3	4	2	2
1	4	2	1	1	1	2	1	4	5	4	1	2	3	4	6	6	5	4	3	5	3	3	3	5	5	6	6	1	2	2	5	2	2	2	1	2	1	1	2	2	2	1	2	2	2	3	2	2	2
1	4	3	1	2	2	2	1	3	5	5	5	5	5	6	6	5	6	5	6	5	6	5	5	5	6	5	4	5	4	5	2	4	4	4	4	5	4	5	5	4	5	5	5	5	4	7	6	6	4
1	5	3	1	2	1	2	2	4	5	5	5	6	6	5	5	6	6	6	5	6	5	6	5	4	4	6	6	3	5	4	1	5	4	5	4	4	4	5	3	3	4	4	5	5	4	1	2	4	3
1	5	3	2	4	3	2	2	3	6	6	6	6	6	5	5	5	4	5	5	5	5	5	6	6	5	5	5	4	5	2	5	1	3	1	3	5	4	1	1	3	2	5	4	5	5	1	5	6	2
1	5	4	1	2	2	2	1	2	3	6	2	4	3	6	4	1	5	2	4	2	6	1	3	5	5	5	4	3	2	4	2	2	1	1	3	5	4	5	4	1	4	5	1	4	1	5	4	6	5
1	2	4	3	2	2	2	1	4	4	1	6	6	2	1	4	2	4	3	3	4	3	2	2	5	6	3	6	3	5	4	1	4	5	4	4	5	5	4	4	4	4	3	5	5	5	6	6	6	6
1	4	2	1	3	1	2	1	1	6	5	5	5	4	5	5	4	5	5	5	6	6	6	4	5	5	5	5	5	5	4	3	5	4	4	5	4	4	5	3	4	3	3	4	4	4	4	4	5	1
2	3	3	2	4	2	2	2	1	4	2	3	3	2	4	5	4	1	6	1	4	5	3	6	5	6	1	4	4	4	4	3	4	4	4	5	5	4	4	5	4	3	3	5	4	3	6	5	6	5
2	2	3	2	2	1	2	2	1	5	1	2	5	3	4	3	3	2	6	4	3	1	4	1	5	6	2	1	1	2	2	5	2	2	2	3	2	2	2	2	1	1	3	1	2	3	3	3	3	3
2	5	2	1	1	2	2	1	1	4	1	6	6	2	1	4	2	4	3	3	4	3	2	2	5	6	3	6	2	1	1	4	2	2	1	2	2	2	2	1	2	1	3	2	2	1	3	1	3	1
1	1	3	1	4	1	2	1	3	1	1	1	3	2	1	2	2	2	1	1	1	2	1	1	2	1	2	2	4	4	4	1	4	4	4	4	5	4	4	3	4	3	5	4	5	3	3	2	2	2
1	4	3	1	2	2	2	2	3	3	3	3	3	1	2	5	3	3	6	4	2	6	1	1	6	4	1	1	2	3	2	5	2	2	2	2	1	3	1	1	2	2	2	2	2	2	2	3	2	3
2	3	4	1	1	3	2	1	4	5	6	6	6	5	6	4	4	5	6	6	6	6	6	5	4	6	6	4	4	5	4	1	4	4	5	4	4	5	5	3	5	5	5	5	4	5	6	5	5	4
2	2	3	1	3	3	2	1	4	2	2	1	1	2	2	2	2	1	2	1	1	1	3	3	1	1	2	2	3	4	3	1	5	4	4	4	5	4	4	3	4	4	3	5	4	4	1	3	1	1
2	4	4	1	1	3	2	1	3	3	5	3	1	4	4	4	3	3	3	6	1	3	1	4	4	5	5	1	2	2	2	4	2	1	2	1	2	2	1	2	1	2	1	1	2	2	3	2	3	3
1	5	4	3	1	1	2	2	2	3	2	3	4	5	6	3	2	2	3	6	3	6	4	3	4	5	2	1	1	3	1	1	4	5	1	2	2	5	5	5	5	3	3	1	2	4	5	6	4	3
2	2	3	1	3	1	2	1	1	1	1	1	1	1	2	2	2	1	2	2	1	1	2	1	2	1	3	1	1	3	2	5	1	2	2	1	2	2	1	2	1	2	2	1	1	3	1	2	3	3
2	3	4	2	1	2	2	1	2	4	6	1	6	4	3	4	1	4	4	5	2	6	4	6	2	4	1	1	5	5	4	1	4	4	4	4	4	5	4	5	5	4	5	4	4	4	7	5	5	7
2	5	4	3	1	3	2	2	4	2	4	3	3	5	4	1	6	5	5	3	1	4	2	2	1	6	5	1	4	5	5	1	4	4	5	3	4	4	4	4	4	4	4	4	3	4	1	3	3	3
2	4	3	1	1	2	2	1	4	5	5	6	5	4	5	5	5	5	5	5	5	5	6	6	5	5	5	5	3	5	4	1	4	5	5	4	5	4	4	5	4	4	3	4	5	5	7	4	5	5
1	5	1	1	2	2	2	2	3	6	5	5	5	6	5	5	5	6	5	6	6	6	4	6	6	6	5	5	1	5	5	1	3	3	3	4	3	2	5	2	1	4	3	4	5	5	7	6	1	3
2	2	4	1	3	3	2	1	3	4	6	6	5	5	5	5	6	5	6	6	6	5	6	5	6	5	6	5	5	4	4	1	4	4	5	5	4	5	5	3	4	4	5	5	5	4	6	6	7	5
1	5	3	1	4	2	2	1	1	4	6	6	5	5	5	5	6	5	6	6	6	5	6	5	6	5	6	5	3	4	3	1	5	3	2	2	2	4	5	4	3	1	5	5	3	4	7	6	5	7
2	1	1	3	4	1	2	2	1	2	1	2	1	1	2	1	1	3	1	2	1	1	2	2	2	2	2	2	3	4	4	3	4	4	5	5	4	4	5	4	4	4	3	5	4	4	6	6	4	4
1	2	1	2	2	1	2	1	1	6	1	4	1	2	2	3	3	5	5	2	2	3	1	5	3	6	6	3	1	2	2	5	2	2	2	2	1	1	3	3	2	2	1	2	1	1	4	1	3	1
2	3	4	3	2	2	2	1	3	6	1	4	1	2	2	3	3	5	5	2	2	3	1	5	3	6	6	3	4	4	4	2	5	4	5	4	5	3	4	3	4	4	5	5	4	4	6	5	5	6
2	4	4	1	1	1	2	2	4	4	6	4	6	5	5	5	6	5	5	6	6	4	4	5	4	4	5	6	2	5	5	4	1	4	1	5	2	4	4	1	4	5	3	5	5	3	5	5	5	7
2	4	3	1	4	1	2	1	3	6	5	5	5	4	5	6	6	5	5	6	5	5	6	6	6	6	5	6	5	4	4	1	4	4	5	5	4	5	5	3	4	4	5	5	5	4	6	6	6	6
1	2	4	1	3	3	2	1	2	2	2	1	5	5	1	2	2	3	3	6	3	3	1	4	1	1	1	4	4	3	4	1	4	4	5	5	4	4	4	4	4	5	5	4	5	3	7	7	5	6
1	5	3	1	1	2	2	1	3	6	5	6	5	5	5	6	6	5	6	5	6	6	4	6	5	5	4	6	4	5	5	1	4	4	5	4	4	5	5	4	4	4	5	5	4	3	7	7	7	5
2	5	3	2	1	2	2	1	3	1	3	2	6	4	5	3	4	1	3	2	3	4	2	1	3	3	3	4	4	4	4	2	5	4	4	4	4	4	3	4	5	3	5	5	3	4	6	5	5	7
1	3	3	2	2	1	2	1	4	4	6	6	5	6	4	6	4	5	6	6	5	5	6	5	5	5	6	4	4	5	4	3	4	5	4	5	4	4	5	3	5	4	5	4	4	5	5	5	6	5
2	5	3	1	2	1	2	2	2	1	1	1	1	1	2	2	2	1	2	2	1	1	2	1	2	1	3	1	1	5	3	5	5	2	5	3	2	4	2	1	3	4	1	2	4	3	4	5	1	7
1	4	4	1	1	1	2	1	4	2	1	2	1	1	2	1	1	3	1	2	1	1	2	2	2	2	2	2	5	4	5	1	5	4	5	4	5	4	5	5	4	5	4	3	5	4	2	1	2	1
1	4	3	1	4	1	2	1	4	4	5	6	5	6	6	5	5	5	4	5	4	5	5	5	5	6	5	6	2	2	1	1	2	3	4	4	3	3	3	2	1	5	3	2	3	1	4	2	7	3
1	1	4	1	2	3	2	2	3	5	5	6	6	6	4	5	5	5	6	5	6	5	5	5	6	5	6	6	4	4	4	4	3	4	3	5	1	5	4	1	4	4	2	3	4	5	6	1	4	2
2	5	3	1	2	3	2	1	1	2	1	2	1	2	4	5	1	4	2	2	4	5	2	1	2	3	1	1	4	3	4	3	3	4	5	3	4	5	3	4	5	4	5	5	4	3	3	2	2	2
1	3	1	1	1	1	2	1	3	5	4	1	2	3	4	6	6	5	4	3	5	3	3	3	5	5	6	6	4	4	4	4	3	4	3	5	1	5	4	1	4	4	2	3	4	5	7	6	1	3
2	1	4	1	2	1	2	2	2	5	5	5	5	5	5	5	5	6	4	6	5	5	4	5	5	5	5	5	2	2	3	4	5	3	5	4	4	1	1	4	2	5	2	5	3	2	2	2	3	4
1	1	3	1	2	1	2	1	2	1	2	1	2	2	1	3	2	2	2	2	1	1	1	1	2	1	2	2	5	4	4	3	4	4	4	4	5	5	5	3	5	4	5	5	4	4	1	3	2	2
2	2	1	2	1	2	2	1	4	4	6	1	6	4	3	4	1	4	4	5	2	6	4	6	2	4	1	1	5	3	3	2	5	4	4	4	4	2	5	3	3	2	1	5	4	4	4	2	7	3
1	3	1	1	2	2	2	2	3	6	6	5	6	5	5	5	5	5	5	5	6	5	6	6	6	6	5	5	5	5	4	1	5	4	4	4	4	5	4	4	5	5	4	4	5	5	6	5	5	5
2	2	3	1	2	1	2	1	4	2	2	4	3	3	4	5	2	5	6	5	6	4	5	3	1	3	4	2	2	2	2	5	1	1	1	2	2	2	1	2	2	2	3	2	2	1	4	2	3	2
1	2	3	2	2	1	2	2	4	6	6	6	5	4	2	2	1	6	2	1	3	5	6	3	4	2	5	3	5	4	5	2	4	4	4	5	5	5	5	4	4	5	5	3	4	3	4	6	6	6
1	2	4	3	2	1	2	1	1	1	2	4	6	3	2	1	6	6	1	6	1	6	4	3	6	1	4	2	1	3	2	3	1	1	2	1	2	2	2	2	2	2	1	3	2	1	1	2	1	3
1	4	1	2	4	1	2	2	3	4	1	6	6	2	1	4	2	4	3	3	4	3	2	2	5	6	3	6	2	3	1	4	3	2	2	3	2	2	2	2	2	1	3	1	3	2	3	2	2	1
1	5	4	1	1	2	2	1	3	6	5	6	5	5	5	6	6	5	6	5	6	6	4	6	5	5	4	6	5	4	5	3	5	4	5	4	4	5	4	3	5	3	5	4	4	4	6	6	5	5
2	4	1	1	2	2	2	1	1	5	5	5	5	6	6	4	6	5	5	4	5	6	6	5	5	5	5	4	3	2	3	4	2	1	4	1	4	3	5	3	1	4	5	2	1	3	6	3	5	4
2	5	3	1	1	2	2	2	2	2	1	2	1	1	2	1	1	3	1	2	1	1	2	2	2	2	2	2	3	4	4	2	4	4	3	4	4	4	4	5	4	5	4	5	4	4	1	1	2	3
1	4	3	1	2	1	2	2	2	5	6	5	6	4	5	5	4	5	6	6	5	6	6	5	5	5	5	5	1	2	5	3	1	2	4	1	3	5	5	2	5	2	4	5	4	3	1	3	6	1
1	4	3	1	1	3	2	2	3	2	1	4	3	5	1	3	6	2	3	6	5	1	5	1	6	2	4	5	1	2	1	4	2	1	1	2	1	1	3	3	1	2	1	1	2	2	3	3	2	3
2	2	3	1	1	3	2	2	3	5	1	2	5	1	3	6	6	4	6	4	6	3	4	1	3	2	4	5	2	1	2	5	2	2	2	1	2	1	3	2	1	2	1	2	1	2	2	2	3	3
1	5	1	1	2	2	2	1	1	4	6	6	5	4	5	5	5	6	6	5	6	6	5	5	6	6	6	6	5	5	4	2	4	4	5	4	4	4	5	4	5	4	5	5	4	5	4	6	5	7
2	1	3	1	2	2	2	2	2	4	6	4	6	6	5	5	5	5	6	6	6	6	6	6	4	4	5	6	4	4	1	2	1	3	3	5	1	3	2	2	5	2	2	2	4	2	4	2	7	5
2	3	2	1	1	2	2	1	2	4	5	4	6	6	5	5	6	5	1	5	3	4	2	5	2	6	6	3	2	2	1	4	1	1	3	2	1	2	2	2	2	2	1	1	2	1	4	4	2	2
2	4	4	2	1	1	2	1	4	3	3	4	2	3	6	6	4	5	2	2	3	4	2	3	5	2	2	4	4	4	4	1	4	4	5	5	4	4	4	4	4	4	3	4	4	5	5	6	5	7
1	5	1	1	2	1	1	2	4	5	5	6	4	5	5	6	5	6	6	6	6	5	5	6	5	5	5	5	1	5	3	5	4	5	4	5	4	3	3	2	4	4	4	1	4	1	7	4	2	3
1	3	4	2	1	2	2	1	3	3	1	3	1	2	1	1	2	2	1	2	2	1	1	1	1	2	1	2	1	3	2	5	1	2	2	1	2	2	1	2	1	2	2	1	1	3	4	4	5	1
2	2	3	1	4	1	2	2	3	1	1	2	2	1	1	1	1	2	2	2	1	2	2	2	2	2	1	1	1	2	2	5	2	2	2	1	2	1	1	2	2	2	1	2	2	2	2	1	3	4
1	2	4	2	1	2	2	1	1	5	4	6	6	5	5	5	6	5	5	4	6	4	4	5	5	6	5	6	1	4	4	5	3	5	1	2	4	1	5	2	4	5	4	4	2	2	2	3	5	7
1	3	4	3	4	2	2	2	4	5	3	5	3	1	5	4	6	2	4	4	2	2	4	6	4	5	4	4	1	2	1	5	2	1	2	1	2	3	1	1	2	2	1	1	2	1	2	3	3	3
1	5	4	2	1	3	2	1	4	5	5	6	5	4	5	6	5	6	5	4	5	6	4	5	5	6	5	5	4	5	4	1	4	4	5	4	4	5	5	3	5	5	5	5	4	5	5	6	6	4
2	4	3	1	1	3	2	1	4	6	5	6	6	5	6	4	5	5	5	5	6	5	4	5	5	5	5	4	3	5	5	1	4	4	5	4	5	5	4	5	5	4	5	5	4	4	5	5	4	7
1	5	1	2	1	2	2	2	1	1	2	4	6	3	2	1	6	6	1	6	1	6	4	3	6	1	4	2	4	4	4	2	5	4	4	4	4	4	4	4	4	4	4	4	5	4	6	6	6	5
2	2	3	1	1	2	2	1	2	5	6	6	5	5	4	6	5	6	6	6	6	5	6	4	6	6	5	5	2	3	5	5	3	4	4	3	4	4	4	1	1	2	5	4	1	2	4	2	7	5
1	5	4	2	1	3	2	2	2	4	2	3	3	2	4	5	4	1	6	1	4	5	3	6	5	6	1	4	1	2	1	4	2	1	2	1	1	2	2	1	2	2	1	2	1	1	1	3	3	1
1	4	3	1	1	2	2	2	2	2	6	1	5	5	3	6	2	4	6	1	6	4	5	3	1	3	5	5	5	4	5	1	4	5	4	5	4	4	4	4	4	4	3	4	3	4	6	6	5	7
2	5	2	1	2	2	2	1	1	3	5	6	6	2	3	1	1	2	6	3	1	6	2	5	4	4	5	6	3	2	2	5	2	2	2	2	2	3	2	2	1	1	2	1	1	3	3	3	3	3
1	4	1	1	2	1	2	1	3	6	4	6	5	5	6	5	6	5	6	6	6	5	4	5	5	5	6	4	5	3	4	1	5	4	4	5	4	4	5	5	4	5	5	5	5	5	3	4	3	3
2	5	1	2	2	2	2	1	4	3	6	3	2	3	5	5	2	6	4	6	3	4	3	2	4	5	3	6	1	1	2	5	2	1	2	2	2	1	3	2	1	2	3	1	1	2	2	3	2	3
1	5	3	3	1	3	2	1	1	2	5	6	3	5	2	5	6	1	2	5	5	5	2	3	6	5	2	1	3	4	3	2	5	3	4	5	3	2	3	1	3	5	4	3	2	5	6	6	5	3
1	5	3	2	1	2	2	2	4	2	2	1	1	2	2	2	2	1	2	1	1	1	3	3	1	1	2	2	5	4	4	3	4	4	4	3	4	4	4	4	4	5	4	4	4	4	3	2	2	3
1	3	4	1	4	1	2	1	1	5	5	6	5	4	4	5	5	6	5	5	5	5	4	6	5	4	5	5	2	2	1	1	2	3	4	4	3	3	3	2	1	5	3	2	3	1	5	6	4	3
1	5	3	2	1	2	2	2	3	5	6	5	6	4	5	5	5	5	4	5	4	5	6	5	6	6	5	4	4	4	3	3	2	1	3	4	1	3	3	5	2	1	3	1	2	2	5	6	5	7
2	2	3	1	1	1	2	1	2	5	5	6	6	5	6	6	5	5	5	5	6	5	6	4	6	6	5	4	5	4	4	1	5	5	4	4	5	3	5	5	5	4	4	4	5	4	1	2	2	3
1	1	4	1	4	1	2	1	4	1	2	5	3	2	6	4	5	2	4	5	4	6	4	1	5	3	3	3	1	3	2	5	1	1	2	1	1	2	2	3	2	2	2	2	2	2	2	3	3	2
2	3	3	1	2	1	2	1	2	1	3	3	6	4	1	2	6	1	6	4	5	4	4	2	3	4	2	6	3	5	5	1	4	4	3	3	4	5	5	4	5	4	3	5	5	5	6	4	5	5
1	4	1	2	1	1	2	1	4	5	1	6	3	4	4	5	2	1	2	3	6	5	3	4	4	3	4	5	4	5	5	1	4	4	4	4	4	5	4	5	5	4	5	5	5	4	5	6	6	5
2	5	1	1	4	3	2	2	4	6	4	6	6	2	5	6	3	2	3	4	1	6	4	4	3	5	5	2	5	5	3	1	3	5	4	3	4	5	5	4	5	3	3	4	5	4	5	6	6	7
1	3	4	1	2	2	2	2	4	5	1	2	5	3	4	3	3	2	6	4	3	1	4	1	5	6	2	1	2	1	2	1	2	2	4	4	2	3	4	5	1	4	1	5	3	5	5	4	6	5
1	3	4	2	3	2	2	2	2	2	1	2	1	1	2	1	1	3	1	2	1	1	2	2	2	2	2	2	4	5	5	1	4	4	4	3	4	3	5	3	4	4	5	5	4	4	3	2	3	2
1	3	4	1	4	2	2	1	4	6	5	5	6	5	6	4	5	5	5	5	6	5	6	4	5	5	6	5	1	2	4	4	1	1	3	4	3	2	2	2	4	5	3	1	5	4	5	2	5	5
2	4	3	1	2	1	2	1	3	6	5	5	5	6	6	6	6	4	6	6	6	6	6	5	5	5	6	6	4	3	4	2	1	1	4	1	2	5	1	4	5	3	5	4	5	5	3	2	1	3
2	5	4	1	1	2	2	2	1	5	5	5	6	4	4	5	6	5	6	5	6	6	6	5	5	6	5	4	5	4	4	3	4	4	4	4	5	5	4	4	5	4	3	5	3	3	5	5	6	6
1	5	4	1	2	2	2	2	4	4	5	5	6	5	6	5	5	5	5	4	4	6	4	5	5	5	6	6	4	2	5	3	5	5	2	1	4	5	3	2	1	2	3	5	4	3	6	6	1	4
1	5	4	2	2	1	2	1	4	5	5	4	5	5	5	6	4	5	5	6	4	6	5	5	6	5	5	5	1	1	3	5	4	5	1	5	1	2	2	2	3	1	3	1	1	3	6	5	2	1
2	5	4	1	4	2	2	2	2	5	5	6	5	6	4	5	6	5	5	5	6	6	6	6	5	6	5	6	5	3	4	1	5	4	4	5	4	4	5	5	4	5	5	5	5	5	1	6	3	5
2	2	3	1	2	1	2	2	4	6	5	6	5	6	5	6	5	5	5	4	6	6	4	4	5	5	5	5	3	3	4	2	3	5	2	3	3	5	5	3	4	1	2	1	3	1	6	6	5	3
2	4	1	1	2	3	2	1	2	2	6	1	5	5	3	6	2	4	6	1	6	4	5	3	1	3	5	5	3	2	2	4	2	1	1	1	1	2	3	3	3	3	3	2	2	1	1	2	3	3
1	3	4	1	2	2	2	2	1	6	6	4	4	5	6	2	3	2	3	3	5	3	6	4	2	1	1	6	2	2	3	4	5	3	5	4	4	1	1	4	2	5	2	5	3	2	3	7	6	5
2	5	4	1	2	1	2	1	1	6	6	6	5	6	5	4	5	6	5	5	6	6	6	5	4	6	5	5	5	5	4	1	4	5	4	4	5	5	3	5	5	5	5	4	4	5	7	5	6	7
1	5	4	1	4	2	2	1	3	5	5	5	6	5	4	4	5	4	5	5	4	6	6	5	5	6	6	5	3	5	1	3	4	1	3	2	4	2	4	5	2	2	1	2	4	1	2	2	3	4
2	1	1	1	1	1	2	1	3	5	5	6	2	1	2	3	2	1	3	2	3	2	5	3	3	1	3	5	3	1	3	4	1	2	2	2	1	3	3	4	4	3	1	5	2	4	1	1	6	7
1	5	3	1	2	1	2	1	4	5	6	4	3	3	1	5	4	2	3	4	2	4	2	6	1	2	6	6	4	2	4	5	4	4	3	4	1	3	2	1	1	3	3	3	2	5	5	6	5	5
1	1	3	2	1	2	2	1	1	6	1	5	5	6	2	4	3	4	5	6	4	3	3	4	5	3	6	2	5	3	4	2	5	4	4	5	4	4	4	4	4	3	5	3	4	5	7	5	5	5
1	5	3	1	1	1	2	1	3	4	6	1	6	4	3	4	1	4	4	5	2	6	4	6	2	4	1	1	1	1	2	3	2	2	2	2	1	1	1	2	1	1	1	1	1	1	3	4	2	4
2	3	4	3	4	1	2	2	4	3	2	1	2	2	5	3	5	4	5	6	3	4	6	3	3	2	6	2	5	4	5	2	4	4	4	4	5	4	5	5	4	5	5	5	5	4	5	5	6	5
2	4	3	1	2	1	2	2	1	2	1	1	1	1	2	2	2	2	2	1	2	2	1	2	1	2	2	3	1	2	2	4	3	4	2	4	5	1	2	1	3	3	4	3	3	1	6	2	3	3
1	1	3	2	2	1	2	2	4	2	6	6	3	3	5	1	1	5	5	4	2	4	2	5	5	5	5	5	3	4	5	2	4	4	4	4	5	5	4	4	5	4	5	4	5	4	3	4	2	2
1	3	4	1	1	3	2	1	3	1	2	1	2	2	1	3	2	2	2	2	1	1	1	1	2	1	2	2	5	5	5	2	4	4	4	4	4	4	5	4	4	3	5	5	5	4	1	3	5	5
1	5	3	2	2	1	2	2	3	1	6	3	5	4	1	5	6	3	5	1	5	5	6	6	1	1	5	5	4	4	5	1	5	4	5	4	4	5	4	4	4	4	5	5	5	4	5	5	6	5
2	4	3	2	2	1	2	1	4	6	5	5	5	5	4	5	6	4	6	5	4	6	4	6	6	5	5	4	5	5	5	2	4	4	3	4	3	5	4	4	5	4	4	4	5	4	7	5	4	7
2	3	3	1	2	2	2	2	3	4	5	6	6	5	5	4	5	5	5	5	6	6	6	4	6	5	5	5	1	2	4	4	3	1	5	5	3	3	1	3	2	5	4	5	1	1	5	5	1	6
2	3	1	1	1	1	2	1	3	2	6	1	5	5	3	6	2	4	6	1	6	4	5	3	1	3	5	5	1	5	2	3	3	4	3	1	5	3	5	4	1	3	4	4	3	5	5	6	5	5
1	4	3	2	1	3	2	2	2	5	5	6	6	6	4	5	5	6	6	5	5	5	6	6	6	5	5	5	1	2	4	4	1	1	3	4	3	2	2	2	4	5	3	1	5	4	7	1	1	2
1	3	1	2	1	2	2	1	4	6	6	6	5	4	2	2	1	6	2	1	3	5	6	3	4	2	5	3	5	4	3	2	4	4	5	4	4	4	5	5	4	5	3	4	4	4	6	4	6	5
1	5	4	2	1	3	2	2	4	5	4	5	2	4	1	6	6	4	4	1	3	3	1	3	4	4	1	5	3	4	4	1	5	4	4	4	4	5	4	4	5	5	4	5	4	4	5	5	6	5
2	4	4	1	1	3	2	1	2	2	2	1	1	2	1	3	2	2	1	1	1	1	2	2	1	1	2	2	1	2	2	5	2	2	2	1	2	1	1	2	2	2	1	2	2	2	2	2	2	3
2	3	4	2	3	1	2	2	4	5	6	6	6	5	4	4	6	5	6	6	6	5	5	6	6	6	5	5	5	5	4	2	4	4	5	4	4	4	5	4	5	4	5	5	4	5	7	6	6	4
1	4	4	2	2	2	2	1	1	1	2	2	4	2	1	3	1	1	6	3	5	4	6	6	2	4	2	2	2	1	1	5	1	2	2	1	2	2	1	2	2	1	1	2	1	2	2	3	2	1
2	2	3	1	2	3	2	2	3	6	6	6	5	6	5	4	5	6	5	5	6	6	6	5	4	6	5	5	5	5	4	2	4	4	5	4	4	4	5	4	5	4	5	5	4	5	6	6	6	7
2	2	1	1	2	1	2	2	4	3	6	6	4	4	5	1	1	4	6	6	4	4	2	3	4	6	4	1	3	5	4	2	4	5	4	4	4	4	4	5	4	5	4	5	4	4	5	4	6	5
1	5	4	1	2	1	2	1	4	6	1	5	5	6	2	4	3	4	5	6	4	3	3	4	5	3	6	2	3	3	1	3	1	5	2	2	1	2	4	4	1	3	4	3	5	4	1	7	1	5
2	4	3	2	4	2	2	1	3	5	6	6	6	6	6	5	6	5	5	5	5	5	6	5	5	6	5	4	5	5	4	1	5	4	4	4	4	5	4	4	5	5	4	4	5	5	7	5	7	7
2	1	1	1	1	2	2	1	1	6	6	6	5	4	2	2	1	6	2	1	3	5	6	3	4	2	5	3	1	1	1	3	3	3	2	4	4	1	4	1	4	4	5	1	5	1	7	1	2	6
2	1	4	1	1	2	2	1	3	2	3	2	6	1	4	6	6	6	6	5	5	3	4	4	4	1	6	6	5	5	4	1	4	4	4	3	4	4	4	5	5	5	4	3	4	4	5	4	6	6
1	5	4	2	4	2	2	2	4	6	5	5	5	4	5	6	6	5	5	6	5	5	6	6	6	6	5	6	5	4	5	3	5	4	5	4	4	5	4	3	5	3	5	4	4	4	6	7	5	5
1	3	4	2	1	3	2	2	3	5	5	6	5	6	5	6	6	6	5	6	6	5	6	4	5	5	5	5	2	3	4	1	5	1	3	1	4	2	2	4	3	2	3	5	3	3	5	7	3	6
2	1	3	2	4	1	2	1	3	6	5	6	5	5	5	6	5	5	6	5	6	6	5	5	5	5	5	5	5	4	4	1	4	4	5	5	4	5	5	3	4	4	5	5	5	4	5	6	6	5
2	5	2	1	2	3	2	2	4	5	6	6	6	5	5	5	5	5	5	5	5	6	6	5	6	6	6	5	5	4	5	3	5	4	5	4	5	5	4	3	4	4	5	4	4	5	5	4	7	7
1	5	3	2	1	2	2	2	4	6	6	5	5	5	4	5	6	4	5	6	6	5	6	4	5	5	4	4	5	5	4	2	4	4	4	4	4	5	4	4	4	5	4	5	4	4	6	5	6	7
2	2	3	2	1	2	2	2	4	6	4	5	4	1	4	6	6	6	3	2	5	6	3	6	3	2	3	5	3	1	3	3	5	2	4	5	5	2	2	2	4	1	3	2	3	2	7	6	6	4
2	5	4	2	2	1	2	1	4	3	5	6	6	2	3	1	1	2	6	3	1	6	2	5	4	4	5	6	3	2	3	4	2	1	4	1	4	3	5	3	1	4	5	2	1	3	1	7	1	2
1	1	3	3	2	1	2	2	4	6	2	3	6	5	2	2	3	5	3	1	3	4	2	6	3	3	1	2	3	4	5	3	4	5	4	3	4	5	3	4	4	3	3	5	5	5	6	4	4	7
1	4	1	3	3	1	2	2	4	2	3	6	5	5	4	2	5	3	6	6	1	2	5	6	4	4	5	3	5	5	3	1	4	3	4	4	4	4	4	5	5	3	4	5	5	4	6	4	5	5
1	5	4	3	2	1	2	2	1	1	2	5	3	2	6	4	5	2	4	5	4	6	4	1	5	3	3	3	3	5	5	1	5	4	5	4	4	4	4	4	5	3	5	5	4	3	7	5	5	7
2	2	2	2	2	2	2	2	3	3	2	3	4	5	6	3	2	2	3	6	3	6	4	3	4	5	2	1	1	2	1	5	2	2	2	2	1	2	1	2	3	1	3	1	2	1	3	2	2	3
1	3	1	2	2	3	2	2	4	4	6	4	3	1	1	6	6	5	2	2	6	6	1	5	3	1	1	1	1	1	1	3	3	3	2	4	4	1	4	1	4	4	5	1	5	1	1	3	1	1
1	5	4	2	3	2	2	2	2	3	6	3	2	3	5	5	2	6	4	6	3	4	3	2	4	5	3	6	5	4	4	3	5	4	4	4	5	5	4	5	5	3	3	5	5	4	7	5	6	5
2	4	3	1	1	2	2	1	1	2	2	1	1	2	2	2	2	1	2	1	1	1	3	3	1	1	2	2	4	4	4	4	3	4	3	5	1	5	4	1	4	4	2	3	4	5	6	6	5	7
2	4	4	1	2	2	2	1	4	5	5	5	5	6	6	5	5	6	6	5	4	6	5	5	6	6	5	5	5	4	3	1	3	5	3	2	3	5	3	1	5	4	3	1	3	5	3	4	3	5
2	2	4	1	4	2	2	1	1	1	2	4	6	3	2	1	6	6	1	6	1	6	4	3	6	1	4	2	1	2	1	3	1	2	2	1	2	2	1	1	3	3	1	3	3	2	2	2	2	1
2	2	4	3	2	3	2	2	4	3	3	4	2	3	6	6	4	5	2	2	3	4	2	3	5	2	2	4	5	5	4	2	4	4	4	4	5	4	3	4	4	4	5	4	4	4	7	5	5	6
1	4	3	2	3	1	2	1	1	1	1	4	4	6	4	2	3	4	3	1	3	5	3	4	4	1	2	1	1	3	1	5	2	2	3	2	1	1	2	2	3	2	3	1	2	2	1	2	3	3
1	3	3	1	1	3	2	2	1	5	4	6	1	5	5	3	1	6	3	4	5	3	1	4	6	1	3	1	5	5	4	1	4	5	4	4	5	5	3	5	5	5	5	4	4	5	6	5	6	5
1	4	3	2	4	1	2	2	2	2	2	1	2	1	3	2	2	2	1	1	2	3	1	1	1	1	2	1	1	1	1	5	2	2	1	1	1	2	2	2	3	3	2	1	1	2	1	2	2	3
2	5	1	3	3	1	2	1	1	1	6	5	5	1	4	2	4	4	4	5	1	5	3	4	3	1	2	4	1	2	2	4	2	2	3	1	2	1	2	2	2	2	1	1	2	2	1	2	2	3
2	2	3	1	1	1	2	2	4	1	6	1	5	6	1	4	6	3	5	1	3	4	6	5	2	1	4	6	5	5	4	2	4	4	5	4	4	4	5	4	5	4	5	5	4	5	5	5	6	5
1	3	4	1	2	1	2	1	3	5	6	6	6	5	5	5	5	5	5	5	5	6	6	5	6	6	6	5	5	3	5	1	5	5	4	4	5	4	4	5	4	4	5	4	4	4	1	6	2	5
1	1	4	2	4	2	2	2	3	4	6	4	3	1	1	6	6	5	2	2	6	6	1	5	3	1	1	1	4	4	3	3	2	1	3	4	1	3	3	5	2	1	3	1	2	2	3	5	5	7
1	5	1	2	1	2	2	1	4	1	6	5	5	1	4	2	4	4	4	5	1	5	3	4	3	1	2	4	5	4	4	3	4	4	4	5	4	5	4	4	5	4	5	4	4	4	5	6	6	5
1	5	3	2	2	2	2	2	2	5	5	5	5	5	6	6	5	6	5	6	5	6	5	5	5	6	5	4	5	5	4	1	5	4	4	4	4	5	4	4	5	5	4	4	5	5	7	4	6	7
1	3	4	1	1	1	2	1	4	4	6	1	6	4	3	4	1	4	4	5	2	6	4	6	2	4	1	1	5	4	4	1	4	4	4	4	4	3	3	4	4	4	3	5	4	5	7	5	7	6
1	5	1	1	2	1	2	2	2	3	5	6	3	3	6	4	1	3	2	3	4	3	5	1	4	6	2	5	1	1	2	5	2	2	3	2	2	2	2	2	2	2	1	2	2	1	3	2	4	1
2	5	3	1	2	2	2	1	3	1	2	6	2	5	4	1	5	6	4	5	5	2	4	2	3	5	2	2	1	2	3	3	2	2	1	2	2	1	1	2	2	1	3	3	1	3	1	3	3	3
2	2	3	2	4	2	2	2	2	5	5	6	2	1	2	3	2	1	3	2	3	2	5	3	3	1	3	5	2	2	1	5	1	2	1	2	2	2	1	3	3	3	1	2	2	2	1	2	3	2
2	4	3	1	2	1	2	2	3	4	6	6	6	5	5	6	5	5	6	5	4	5	6	6	5	5	5	5	2	5	3	5	2	5	5	5	3	1	5	1	4	3	2	4	1	3	5	6	6	5
1	2	3	1	1	2	2	1	4	1	2	2	4	2	1	3	1	1	6	3	5	4	6	6	2	4	2	2	1	5	5	5	4	3	1	3	1	3	3	3	4	1	1	1	2	1	6	2	3	3
1	3	3	1	2	2	2	1	1	5	6	4	6	6	5	5	5	6	5	5	5	6	4	5	4	5	6	6	5	4	4	1	4	4	5	5	4	5	5	3	4	4	5	5	5	4	6	6	6	6
1	5	1	1	2	3	2	2	4	6	6	5	6	5	6	6	5	6	6	5	6	6	5	6	6	6	6	6	4	2	4	3	3	4	3	3	4	2	1	1	3	1	3	3	1	5	7	1	1	2
1	5	3	1	4	3	2	1	1	5	4	6	1	5	5	3	1	6	3	4	5	3	1	4	6	1	3	1	3	5	5	3	5	4	4	3	5	4	5	4	4	4	5	5	5	5	7	5	4	5
1	2	1	2	2	1	2	2	2	3	5	3	1	4	4	4	3	3	3	6	1	3	1	4	4	5	5	1	5	4	5	1	4	4	4	4	5	4	5	4	4	4	5	5	5	4	1	2	2	3
2	4	4	1	4	1	2	2	4	3	3	4	2	3	6	6	4	5	2	2	3	4	2	3	5	2	2	4	5	4	1	4	1	5	1	5	1	1	3	1	1	4	5	1	3	4	6	6	2	6
1	5	4	1	2	3	2	1	3	4	5	4	6	6	5	5	6	5	1	5	3	4	2	5	2	6	6	3	2	1	2	1	1	4	3	5	5	2	3	1	2	2	5	4	4	2	6	1	4	1
1	2	1	1	1	2	2	2	1	5	5	6	5	5	5	6	5	5	6	5	6	6	6	6	6	6	4	6	4	4	5	1	4	4	4	5	5	5	3	5	5	4	5	5	5	4	3	7	6	5
2	5	4	1	1	2	2	2	2	5	5	6	6	5	4	5	6	5	6	6	6	6	5	6	5	5	6	5	5	5	5	2	4	5	5	5	4	5	3	3	5	5	4	4	5	4	7	7	5	4
1	3	1	3	3	2	2	1	4	1	2	6	2	5	4	1	5	6	4	5	5	2	4	2	3	5	2	2	4	1	2	4	5	4	4	2	2	2	1	3	5	2	3	1	5	5	3	2	1	3
1	3	4	1	1	2	2	1	3	3	6	5	1	1	2	5	1	6	2	4	4	3	2	1	2	1	1	1	4	3	1	3	2	3	5	4	4	2	3	1	3	4	4	2	1	2	4	4	5	1
2	3	3	2	4	1	2	1	3	3	3	3	3	1	2	5	3	3	6	4	2	6	1	1	6	4	1	1	4	2	1	4	1	5	4	4	5	5	1	1	3	2	1	5	5	5	3	7	6	4
2	5	1	1	4	1	2	2	4	1	2	6	2	5	4	1	5	6	4	5	5	2	4	2	3	5	2	2	1	3	2	5	2	1	2	2	2	2	1	1	1	2	3	2	1	2	2	3	1	3
1	3	3	2	1	2	2	1	4	1	6	5	5	1	4	2	4	4	4	5	1	5	3	4	3	1	2	4	1	1	2	3	2	2	2	2	1	2	3	1	1	1	1	2	2	1	3	2	3	3
1	4	3	3	3	3	2	1	1	1	1	1	3	2	1	2	2	2	1	1	1	2	1	1	2	1	2	2	5	5	4	1	4	5	4	5	4	4	5	3	5	5	3	5	4	4	2	2	2	2
1	1	1	1	2	1	2	1	1	6	4	2	6	5	2	3	2	2	6	1	1	3	5	1	5	1	3	3	5	4	4	2	4	5	3	4	5	5	3	4	4	4	5	5	4	4	4	5	6	6
1	3	4	2	1	2	2	2	3	5	1	2	5	1	3	6	6	4	6	4	6	3	4	1	3	2	4	5	5	4	5	3	5	5	3	5	3	4	4	3	4	4	5	5	5	4	5	6	6	7
2	5	2	1	1	1	2	2	4	5	5	6	6	5	4	5	5	5	5	6	6	5	4	6	6	6	5	5	3	1	3	4	1	2	2	2	1	3	3	4	4	3	1	5	2	4	3	7	6	1
2	4	3	1	1	2	2	2	3	6	6	6	5	6	6	6	6	5	4	5	6	6	5	5	6	5	6	4	4	5	5	1	4	4	4	4	4	5	4	5	5	4	5	5	5	4	4	7	6	6
2	3	3	1	2	3	2	2	3	6	6	6	6	5	5	4	6	6	5	6	6	5	6	5	6	5	4	5	5	4	5	3	5	4	5	4	5	5	4	3	4	4	5	4	4	5	7	5	5	5
1	1	4	1	2	1	2	1	3	2	3	6	2	5	5	3	5	5	6	3	5	4	1	1	2	4	6	5	2	5	4	4	2	2	1	4	4	5	5	3	4	2	4	1	4	2	6	5	2	1
1	5	3	1	1	2	2	2	1	1	6	3	5	4	1	5	6	3	5	1	5	5	6	6	1	1	5	5	4	4	1	2	1	3	3	5	1	3	2	2	5	2	2	2	4	2	5	5	5	5
2	3	4	1	1	1	2	1	4	5	5	3	1	2	6	5	2	4	4	1	1	5	3	5	4	6	4	4	4	1	5	5	3	4	5	3	5	4	4	2	4	5	5	3	3	3	4	4	5	1
2	1	3	1	1	1	2	1	2	3	3	5	5	3	2	1	4	6	4	5	2	2	3	1	4	6	4	6	1	2	4	5	3	5	5	5	1	1	2	2	3	4	4	2	5	2	5	7	4	7
1	2	2	2	1	2	2	2	4	5	5	6	6	6	5	6	4	5	5	5	6	6	5	5	5	6	6	5	5	5	4	1	4	5	4	4	5	5	3	5	5	5	5	4	4	5	7	6	6	4
1	5	4	3	4	3	2	2	4	5	6	5	5	4	6	4	5	5	5	5	4	5	6	5	6	5	5	5	1	2	5	3	3	1	2	4	5	5	2	5	4	4	5	1	1	4	7	4	6	1
1	5	4	1	2	2	2	2	2	3	2	3	4	1	3	5	5	4	5	2	2	4	1	6	4	4	1	5	2	2	1	5	1	2	2	2	1	2	2	2	2	2	1	2	1	2	2	1	2	1
2	1	4	2	1	1	2	1	3	5	4	1	2	3	4	6	6	5	4	3	5	3	3	3	5	5	6	6	4	4	4	2	4	5	5	4	4	4	4	4	3	4	5	5	5	5	6	4	5	5
1	3	3	2	2	2	2	1	2	6	6	6	6	5	5	4	6	6	5	6	6	5	6	5	6	5	4	5	5	4	5	2	4	4	4	4	5	4	5	5	4	5	5	5	5	4	6	6	7	6
1	3	3	1	1	3	2	2	4	3	6	2	4	3	6	4	1	5	2	4	2	6	1	3	5	5	5	4	5	4	5	1	4	4	4	4	4	4	5	5	5	4	5	5	4	4	1	3	2	2
1	3	1	2	2	1	1	2	2	1	1	1	3	2	1	2	2	2	1	1	1	2	1	1	2	1	2	2	5	4	4	3	5	5	4	5	5	4	4	4	5	3	4	4	4	4	2	1	3	3
1	5	4	1	2	1	1	2	3	5	1	6	3	6	5	3	5	3	2	2	3	1	1	4	3	4	2	1	3	4	3	1	5	3	2	2	2	4	5	4	3	1	5	5	3	4	1	3	5	5
1	2	4	1	1	1	2	2	3	4	2	6	1	3	6	6	6	6	2	5	4	2	4	4	4	5	6	1	4	4	4	1	3	5	5	5	5	5	5	4	4	4	3	4	5	4	5	5	7	5
2	2	4	1	2	1	2	1	3	5	5	6	2	1	2	3	2	1	3	2	3	2	5	3	3	1	3	5	2	2	2	4	2	1	2	1	2	2	2	2	2	2	2	1	1	2	2	4	3	3
1	3	3	3	2	2	2	1	4	5	5	6	6	5	4	5	6	5	6	6	6	6	5	6	5	5	6	5	5	4	4	3	5	5	5	5	5	4	4	4	4	5	5	5	3	5	6	6	5	7
1	5	4	1	1	3	2	1	2	6	5	6	6	5	4	6	4	6	5	5	5	6	5	5	6	5	5	5	3	5	5	1	4	4	5	4	5	5	4	5	5	4	5	5	4	4	5	7	5	5
2	3	2	3	1	1	2	1	3	5	5	5	5	5	6	5	5	5	5	5	4	6	5	5	5	6	5	4	5	3	4	3	4	5	3	5	4	4	4	4	4	4	4	3	4	5	2	1	3	4
1	4	3	1	2	2	2	1	1	4	6	4	3	1	1	6	6	5	2	2	6	6	1	5	3	1	1	1	4	4	3	3	4	4	4	5	4	4	5	4	5	4	3	5	4	4	7	6	5	6
2	3	2	1	2	3	2	1	3	2	1	4	3	5	1	3	6	2	3	6	5	1	5	1	6	2	4	5	4	4	5	2	4	4	4	4	4	4	4	5	4	5	3	4	4	5	4	4	2	2
2	5	3	1	1	2	2	2	2	2	1	2	1	2	4	5	1	4	2	2	4	5	2	1	2	3	1	1	3	5	5	2	4	5	4	4	3	4	4	3	4	4	5	5	5	3	6	6	2	6
1	2	4	1	3	1	2	1	4	6	4	6	6	6	6	6	5	5	5	5	6	6	4	5	6	5	5	4	3	1	3	3	2	5	2	5	1	3	1	4	5	1	2	4	1	3	4	4	5	7
1	5	1	1	1	3	2	2	2	1	1	1	1	1	2	2	2	1	2	2	1	1	2	1	2	1	3	1	3	4	4	1	5	4	5	5	4	4	5	4	4	3	3	5	4	5	5	4	6	5
1	4	4	1	1	3	2	2	4	2	5	3	1	6	2	3	3	3	1	5	1	5	3	3	2	2	6	3	4	4	3	3	5	4	4	5	3	5	4	4	4	4	5	5	4	4	1	2	2	3
1	1	4	2	2	3	2	2	4	2	2	4	3	3	4	5	2	5	6	5	6	4	5	3	1	3	4	2	2	5	3	5	2	5	5	5	3	1	5	1	4	3	2	4	1	3	3	7	6	5
1	3	4	2	2	1	2	2	4	3	2	3	4	1	3	5	5	4	5	2	2	4	1	6	4	4	1	5	5	5	3	3	5	4	5	3	4	5	5	4	4	4	5	4	4	3	6	6	5	5
1	2	4	1	4	2	2	2	1	5	6	5	6	6	5	5	5	6	5	5	5	5	5	4	5	5	5	5	5	4	4	1	1	5	2	1	5	1	2	1	4	3	5	5	5	3	3	7	5	6
1	4	4	1	1	1	2	1	2	3	2	1	2	2	5	3	5	4	5	6	3	4	6	3	3	2	6	2	3	5	1	3	4	1	3	2	4	2	4	5	2	2	1	2	4	1	7	6	7	2
1	5	3	1	1	1	2	2	1	6	6	4	4	5	6	2	3	2	3	3	5	3	6	4	2	1	1	6	5	4	4	1	4	5	4	4	5	4	4	4	3	5	5	3	3	4	5	5	6	7
2	1	4	3	2	1	2	1	3	2	5	4	5	5	3	4	3	4	3	1	1	1	2	6	4	2	1	5	5	5	4	3	5	4	3	4	4	3	4	4	5	4	5	3	4	4	6	5	4	7
1	2	3	2	2	1	2	1	1	6	5	5	5	5	5	5	6	5	5	6	6	6	5	5	5	6	6	4	3	5	5	1	4	4	5	4	5	5	4	5	5	4	5	5	4	4	5	6	6	5
1	5	3	3	1	1	2	2	3	6	6	6	6	5	5	5	5	4	5	6	5	6	5	5	6	6	6	5	5	5	4	3	4	4	5	4	5	5	4	5	5	4	4	5	3	4	5	7	3	6
2	3	3	3	2	1	2	1	4	5	4	5	2	4	1	6	6	4	4	1	3	3	1	3	4	4	1	5	4	4	5	1	4	4	5	4	3	4	5	4	4	4	4	4	5	5	6	7	5	6
2	1	1	1	2	2	2	2	2	1	2	1	2	2	1	3	2	2	2	2	1	1	1	1	2	1	2	2	4	5	4	3	4	3	4	4	5	4	4	4	4	4	3	5	4	4	4	1	3	1
2	4	1	1	4	3	2	2	3	2	5	4	5	5	3	4	3	4	3	1	1	1	2	6	4	2	1	5	4	4	3	2	5	4	4	4	3	4	4	4	4	5	5	5	4	4	6	5	6	7
1	5	4	3	1	1	2	1	2	2	2	1	1	2	2	2	2	1	2	1	1	1	3	3	1	1	2	2	5	5	4	1	5	4	4	4	4	5	4	4	4	5	5	5	4	4	3	2	2	2
2	3	1	1	4	3	2	2	4	5	5	5	6	5	5	5	4	5	5	5	5	6	5	5	6	5	5	4	4	1	2	4	5	4	4	2	2	2	1	3	5	2	3	1	5	5	5	6	5	7
2	3	2	1	2	2	2	1	2	5	6	6	6	5	6	4	4	5	6	6	6	6	6	5	4	6	6	4	5	4	5	3	5	5	3	5	3	4	4	3	4	4	5	5	5	4	7	6	5	6
2	3	3	2	1	1	2	2	4	5	4	6	1	5	5	3	1	6	3	4	5	3	1	4	6	1	3	1	4	4	4	1	4	4	4	4	4	4	5	5	4	4	5	5	4	5	2	3	3	1
1	3	3	2	1	2	2	2	2	5	1	2	5	3	4	3	3	2	6	4	3	1	4	1	5	6	2	1	4	5	4	3	4	4	4	3	4	4	4	5	4	4	5	5	4	5	4	5	6	6
1	3	1	2	2	2	2	1	2	4	6	3	6	4	4	5	4	4	6	4	6	2	6	1	6	1	5	4	5	4	5	1	4	4	4	4	5	3	4	3	5	5	4	5	5	4	5	5	5	4
1	5	4	1	2	1	2	1	4	5	5	5	6	5	5	5	6	5	5	5	5	5	5	5	5	6	5	5	4	5	5	1	4	4	4	4	4	5	4	5	5	4	5	5	5	4	6	5	5	4
2	5	4	1	2	1	2	1	4	1	1	4	4	6	4	2	3	4	3	1	3	5	3	4	4	1	2	1	1	3	1	4	1	2	5	3	4	2	4	3	5	3	2	2	1	4	2	7	3	7
2	2	1	1	1	1	2	2	1	2	5	6	3	5	2	5	6	1	2	5	5	5	2	3	6	5	2	1	4	5	4	1	4	3	4	5	3	4	4	5	4	3	5	5	5	3	7	6	5	6
1	3	2	1	1	2	2	2	2	1	1	1	1	1	2	2	2	1	2	2	1	1	2	1	2	1	3	1	2	2	3	3	3	1	2	1	2	2	1	2	2	1	3	2	1	1	1	3	3	3
2	3	4	1	2	3	2	1	4	2	2	1	1	2	1	3	2	2	1	1	1	1	2	2	1	1	2	2	1	5	3	5	5	2	5	3	2	4	2	1	3	4	1	2	4	3	2	1	3	1
1	4	4	3	3	1	2	1	3	6	1	4	1	2	2	3	3	5	5	2	2	3	1	5	3	6	6	3	5	4	4	1	4	4	4	5	4	4	3	4	4	3	5	4	4	4	6	5	4	6
2	5	3	1	1	2	2	1	3	6	5	5	5	6	2	2	2	3	5	3	6	2	5	6	1	3	4	1	1	1	1	4	2	2	1	1	2	2	2	2	2	2	1	1	1	2	3	3	1	1
1	5	3	1	3	1	2	2	4	3	2	3	4	5	6	3	2	2	3	6	3	6	4	3	4	5	2	1	1	1	2	5	2	1	2	2	1	2	1	2	1	2	1	2	1	2	1	3	2	1
1	4	3	2	1	2	2	1	1	3	2	3	4	1	3	5	5	4	5	2	2	4	1	6	4	4	1	5	4	5	5	1	4	4	4	4	4	5	4	5	5	4	5	5	5	4	5	6	6	6
1	2	1	1	3	1	2	2	3	5	1	2	5	3	4	3	3	2	6	4	3	1	4	1	5	6	2	1	4	4	4	3	3	4	5	5	3	5	4	4	5	5	5	5	4	4	6	5	6	4
2	4	4	1	1	2	2	1	3	5	5	6	2	1	2	3	2	1	3	2	3	2	5	3	3	1	3	5	3	2	4	2	2	1	1	3	5	4	5	4	1	4	5	1	4	1	7	7	5	4
1	1	4	3	2	2	2	2	1	6	5	6	5	5	6	5	6	6	5	5	5	5	6	4	6	5	5	5	5	3	4	1	5	4	4	5	4	4	5	5	4	5	5	5	5	5	6	5	6	5
1	3	3	3	3	3	2	1	4	5	5	6	6	5	5	5	4	5	6	5	5	6	5	6	5	6	4	5	5	4	5	2	4	4	4	4	5	4	5	5	4	5	5	5	5	4	6	2	2	5
1	1	4	1	2	2	2	1	3	2	6	6	3	3	5	1	1	5	5	4	2	4	2	5	5	5	5	5	5	4	5	3	5	4	5	4	4	5	4	3	5	3	5	4	4	4	5	6	5	7
1	1	4	1	2	2	2	1	3	5	6	6	4	5	5	5	5	6	5	5	4	5	4	4	5	6	6	6	2	4	2	1	4	2	4	3	1	4	4	3	2	3	5	2	5	1	5	7	4	7
2	5	1	1	4	1	2	1	3	3	1	1	3	6	2	5	5	3	6	4	3	4	5	4	1	3	4	4	5	3	4	3	4	5	5	4	4	4	4	4	5	4	4	4	5	4	7	6	4	7
1	3	3	1	1	1	2	2	4	1	3	3	6	4	1	2	6	1	6	4	5	4	4	2	3	4	2	6	5	4	3	1	3	5	3	2	3	5	3	1	5	4	3	1	3	5	3	7	5	7
1	2	4	1	2	2	2	1	1	3	6	5	1	1	2	5	1	6	2	4	4	3	2	1	2	1	1	1	5	4	4	1	4	4	4	4	4	5	4	3	5	5	5	5	4	4	2	3	2	1
2	2	3	1	2	2	2	2	2	3	2	3	4	5	6	3	2	2	3	6	3	6	4	3	4	5	2	1	4	4	4	1	4	4	3	4	5	5	4	4	5	5	5	4	4	5	5	6	5	7
1	4	4	2	1	3	2	2	3	3	1	1	3	6	2	5	5	3	6	4	3	4	5	4	1	3	4	4	4	4	5	3	4	4	4	4	5	5	4	4	4	5	4	4	5	4	2	1	3	2
2	5	1	2	4	2	2	2	3	6	6	6	5	5	6	6	6	6	6	6	5	4	6	5	6	5	5	4	4	5	4	1	4	4	5	4	4	5	5	3	5	5	5	5	4	5	6	2	5	6
2	4	3	2	1	2	2	2	2	3	5	6	6	2	3	1	1	2	6	3	1	6	2	5	4	4	5	6	5	4	5	1	4	5	5	4	4	3	4	5	4	5	4	4	4	4	7	6	6	6
1	5	3	1	2	3	2	2	2	5	4	5	5	5	6	4	5	5	6	6	5	6	5	5	5	6	6	6	2	2	3	4	5	3	5	4	4	1	1	4	2	5	2	5	3	2	5	5	6	6
2	3	3	2	2	2	2	2	3	5	6	5	6	4	4	5	6	4	5	4	5	5	5	6	5	6	5	5	5	4	3	2	4	4	3	3	4	5	4	4	5	5	5	5	4	4	7	4	5	7
1	4	1	1	2	3	2	2	1	5	6	6	6	5	6	5	5	5	5	6	6	5	4	4	5	6	4	5	3	4	3	1	5	3	2	2	2	4	5	4	3	1	5	5	3	4	7	2	5	1
1	3	3	2	4	1	2	2	4	5	6	6	6	5	6	4	6	4	5	6	5	5	6	5	5	6	6	4	1	4	5	1	3	1	2	4	5	2	4	4	3	2	5	3	2	4	1	1	6	7
2	5	3	1	4	2	2	1	4	6	5	6	5	5	4	5	5	6	6	5	4	5	4	5	6	6	6	5	5	4	5	3	5	4	5	4	4	5	4	3	5	3	5	4	4	4	5	7	6	7
1	4	3	2	4	2	2	1	1	3	2	1	2	2	5	3	5	4	5	6	3	4	6	3	3	2	6	2	4	4	4	2	4	4	5	5	4	3	5	4	4	3	3	5	4	4	5	6	5	5
2	2	1	1	1	2	2	2	4	3	5	3	1	4	4	4	3	3	3	6	1	3	1	4	4	5	5	1	2	3	4	1	5	1	3	1	4	2	2	4	3	2	3	5	3	3	7	2	5	1
2	4	3	2	1	1	2	1	3	2	1	1	4	3	3	3	5	2	3	3	3	6	5	2	5	4	2	5	4	1	1	5	5	1	4	5	2	1	3	5	2	4	1	2	2	2	4	4	5	1
1	2	2	1	1	1	2	2	4	4	2	6	1	3	6	6	6	6	2	5	4	2	4	4	4	5	6	1	2	2	3	2	2	1	1	5	5	2	3	3	2	5	4	1	2	4	6	1	4	1
1	3	3	1	2	1	2	1	4	3	3	3	3	1	3	2	6	3	3	1	1	2	6	4	3	3	6	6	4	5	3	1	5	4	4	4	4	5	4	5	4	4	4	4	4	4	6	6	6	7
1	5	1	1	2	1	2	1	4	3	5	6	3	3	6	4	1	3	2	3	4	3	5	1	4	6	2	5	4	4	3	2	3	5	4	5	4	4	3	4	4	4	5	5	5	4	5	6	6	5
2	5	1	2	1	2	2	2	3	5	5	5	5	5	5	5	5	5	5	5	6	5	6	6	5	5	6	4	1	5	3	5	5	2	5	3	2	4	2	1	3	4	1	2	4	3	7	1	7	1
2	2	4	1	4	3	2	1	3	1	6	5	5	1	4	2	4	4	4	5	1	5	3	4	3	1	2	4	2	1	1	5	1	2	2	2	2	2	2	3	1	2	2	2	2	2	1	2	2	3
2	3	3	3	1	2	2	2	4	4	5	4	6	6	5	5	6	5	1	5	3	4	2	5	2	6	6	3	3	5	4	3	5	4	5	4	4	3	5	4	3	4	4	4	3	4	7	5	6	6
1	5	3	1	1	1	2	1	3	2	5	3	1	6	2	3	3	3	1	5	1	5	3	3	2	2	6	3	4	4	4	1	4	4	5	3	3	4	4	4	3	4	4	5	4	4	6	6	6	5
1	4	3	3	1	2	2	1	3	5	5	6	6	5	4	5	6	5	6	6	6	6	5	6	5	5	6	5	4	5	5	1	4	4	4	4	4	5	4	5	5	4	5	5	5	4	6	6	5	7
2	2	3	3	4	3	2	2	4	2	1	2	1	1	2	1	1	3	1	2	1	1	2	2	2	2	2	2	3	4	4	1	5	4	4	3	5	4	5	4	4	5	5	5	4	4	3	4	2	2
2	1	4	1	1	3	2	1	4	2	1	1	1	1	2	2	1	1	2	1	1	1	3	2	3	2	2	1	1	2	5	3	1	2	4	1	3	5	5	2	5	2	4	5	4	3	5	6	7	7
1	3	4	1	1	1	2	2	4	1	2	1	2	2	1	3	2	2	2	2	1	1	1	1	2	1	2	2	3	4	3	1	4	4	4	4	4	5	4	4	4	5	5	4	4	4	2	1	3	1
2	5	4	2	2	1	2	1	4	1	3	3	6	4	1	2	6	1	6	4	5	4	4	2	3	4	2	6	5	4	4	3	4	5	3	3	4	4	4	4	4	5	5	5	4	5	1	2	2	3
2	4	4	1	4	2	2	2	3	2	6	6	3	3	5	1	1	5	5	4	2	4	2	5	5	5	5	5	4	1	1	5	5	1	4	5	2	1	3	5	2	4	1	2	2	2	6	6	1	4
1	4	3	1	2	1	2	1	3	6	5	5	5	6	2	2	2	3	5	3	6	2	5	6	1	3	4	1	2	2	2	5	2	2	2	2	1	1	1	2	2	3	1	3	2	1	3	3	2	4
1	1	4	1	1	1	2	2	3	1	1	1	3	2	1	2	2	2	1	1	1	2	1	1	2	1	2	2	4	4	4	2	4	4	4	4	5	4	5	4	4	4	4	5	4	4	2	1	3	2
2	4	3	2	4	1	2	1	2	6	6	1	5	1	2	5	4	3	6	5	3	6	6	5	1	6	1	1	2	1	2	5	1	1	1	3	1	2	1	1	2	2	1	1	2	2	3	3	3	4
1	4	2	1	4	2	2	1	3	4	6	4	3	1	1	6	6	5	2	2	6	6	1	5	3	1	1	1	1	1	2	3	2	2	1	2	1	2	2	2	1	3	3	2	1	3	3	1	1	3
2	3	1	1	1	2	2	1	4	3	3	4	2	3	6	6	4	5	2	2	3	4	2	3	5	2	2	4	4	5	5	5	3	3	2	5	5	3	3	5	5	5	3	4	2	5	1	4	4	7
2	3	4	1	2	2	2	1	4	3	2	3	4	1	3	5	5	4	5	2	2	4	1	6	4	4	1	5	5	4	4	1	1	5	2	1	5	1	2	1	4	3	5	5	5	3	2	6	2	6
2	3	4	2	2	2	2	2	2	3	3	5	5	3	2	1	4	6	4	5	2	2	3	1	4	6	4	6	5	5	4	2	4	4	4	5	4	4	4	5	3	3	5	4	4	5	6	6	4	4
1	4	3	1	4	1	2	1	4	5	5	6	6	5	6	5	5	5	4	5	6	5	6	5	5	6	6	6	3	3	4	2	3	5	2	3	3	5	5	3	4	1	2	1	3	1	6	1	4	2
2	2	1	1	1	3	2	1	4	6	5	5	5	6	2	2	2	3	5	3	6	2	5	6	1	3	4	1	1	1	1	5	2	2	3	5	3	5	4	3	3	3	4	5	3	3	3	7	7	4
1	3	3	1	1	1	2	2	4	5	6	6	6	5	6	4	4	5	6	6	6	6	6	5	4	6	6	4	5	5	4	3	4	4	5	4	5	5	4	5	5	4	4	5	3	4	6	6	6	6
2	3	3	1	1	2	2	1	3	6	4	5	4	1	4	6	6	6	3	2	5	6	3	6	3	2	3	5	2	2	3	3	3	1	2	1	2	2	1	2	2	1	3	2	1	1	2	2	1	3
2	5	4	2	1	2	2	1	2	1	3	2	6	4	5	3	4	1	3	2	3	4	2	1	3	3	3	4	4	5	3	2	4	4	4	5	5	4	5	4	4	4	5	5	5	4	5	6	6	6
2	4	4	2	1	1	2	1	4	5	5	6	6	6	5	5	5	5	6	5	6	5	6	4	6	4	5	4	5	5	4	1	4	5	4	4	5	5	3	5	5	5	5	4	4	5	4	4	6	1
1	3	4	1	1	2	2	1	1	1	1	1	3	2	1	2	2	2	1	1	1	2	1	1	2	1	2	2	2	2	2	5	1	2	2	2	2	2	3	2	3	2	3	1	2	1	1	1	3	1
2	4	4	1	2	3	2	2	2	1	1	1	1	1	2	2	2	1	2	2	1	1	2	1	2	1	3	1	1	3	2	5	1	2	2	1	2	2	1	2	1	2	2	1	1	3	1	2	2	3
2	4	1	2	2	1	2	2	2	6	5	5	5	4	5	6	6	5	5	6	5	5	6	6	6	6	5	6	5	5	4	1	5	4	4	4	4	5	4	4	5	5	4	4	5	5	6	6	7	6
2	5	3	1	1	2	2	1	2	6	1	4	1	2	2	3	3	5	5	2	2	3	1	5	3	6	6	3	5	5	4	3	4	4	4	4	4	5	4	4	4	5	4	5	4	3	1	3	2	2
2	3	4	2	1	2	2	2	3	5	5	6	5	4	6	5	4	4	5	5	5	6	5	5	4	5	5	4	5	3	1	4	3	4	4	1	2	3	5	1	3	4	5	5	5	5	5	5	6	6
1	5	3	2	1	1	2	2	4	1	3	5	1	4	3	4	2	4	1	2	2	5	6	6	2	5	3	1	1	1	2	5	1	2	2	2	2	2	2	2	1	2	1	3	2	2	1	2	2	1
1	4	4	2	1	2	1	1	3	6	5	5	5	6	6	5	5	5	5	6	4	6	5	5	6	6	4	4	5	4	5	3	5	4	5	4	5	5	4	3	4	4	5	4	4	5	6	2	3	4
2	2	3	2	2	1	2	2	1	5	5	6	4	5	5	6	5	6	5	6	5	5	5	5	6	5	4	5	4	3	4	2	1	1	4	1	2	5	1	4	5	3	5	4	5	5	7	2	5	1
1	2	4	2	1	1	2	2	4	2	1	5	1	3	1	5	4	4	1	6	5	5	3	6	6	1	6	3	2	1	2	1	2	2	4	4	2	3	4	5	1	4	1	5	3	5	7	7	4	3
1	1	3	1	1	1	1	2	4	5	4	6	1	5	5	3	1	6	3	4	5	3	1	4	6	1	3	1	4	3	1	5	1	2	2	5	5	5	3	3	1	5	1	1	4	5	1	3	6	1
1	4	1	2	1	2	2	2	3	2	2	1	1	2	2	2	2	1	2	1	1	1	3	3	1	1	2	2	5	5	5	4	5	4	1	5	5	4	1	3	1	2	3	3	3	5	6	6	5	5
1	4	4	1	2	3	2	2	1	6	5	6	5	5	5	6	6	5	6	5	6	6	4	6	5	5	4	6	5	3	4	1	5	4	4	5	4	4	5	5	4	5	5	5	5	5	7	7	5	5
2	2	4	1	2	3	2	2	3	1	2	5	3	2	6	4	5	2	4	5	4	6	4	1	5	3	3	3	2	3	5	5	3	4	4	3	4	4	4	1	1	2	5	4	1	2	4	7	6	6
2	3	1	1	1	1	2	1	3	6	5	5	6	6	5	5	5	5	6	5	4	5	4	5	6	6	6	5	4	4	4	1	4	4	4	4	4	4	4	5	5	3	3	5	4	4	7	5	5	5
1	5	1	1	2	1	2	2	4	4	5	6	5	5	5	5	5	5	5	5	6	6	6	6	4	5	5	6	5	5	4	3	4	4	5	4	5	5	4	5	5	4	4	5	3	4	2	6	6	7
2	4	1	1	2	2	2	2	4	6	6	6	4	6	5	4	6	6	5	6	6	5	6	4	6	5	6	5	1	2	4	5	3	5	5	5	1	1	2	2	3	4	4	2	5	2	4	4	5	7
2	3	4	1	2	2	2	1	4	1	6	1	5	6	1	4	6	3	5	1	3	4	6	5	2	1	4	6	1	1	1	4	1	2	3	2	2	2	2	2	2	1	2	1	1	2	3	3	2	4
2	2	1	2	2	2	2	2	3	2	2	1	5	5	1	2	2	3	3	6	3	3	1	4	1	1	1	4	3	3	1	3	1	5	2	2	1	2	4	4	1	3	4	3	5	4	1	6	2	5
2	4	1	2	2	1	2	2	1	1	6	1	5	6	1	4	6	3	5	1	3	4	6	5	2	1	4	6	5	5	4	3	5	4	5	4	5	4	5	4	5	4	3	4	5	4	5	7	5	7
2	1	4	2	3	1	2	2	2	2	1	5	3	2	1	1	1	6	2	5	3	4	6	5	4	3	2	5	4	4	4	2	4	5	3	4	4	4	4	5	5	3	4	5	4	4	6	6	5	5
2	4	4	1	1	2	2	2	1	5	6	5	4	5	5	5	5	5	5	5	6	5	6	6	5	6	6	5	5	5	4	1	5	4	4	4	4	5	4	4	5	5	4	4	5	5	7	5	7	6
2	3	1	2	4	2	2	1	3	2	1	1	4	3	3	3	5	2	3	3	3	6	5	2	5	4	2	5	5	3	5	1	5	5	4	4	4	4	5	4	5	5	5	4	4	3	5	5	5	5
1	2	3	2	4	1	2	1	3	2	2	1	5	5	1	2	2	3	3	6	3	3	1	4	1	1	1	4	2	2	1	5	3	1	2	1	2	2	1	2	2	2	3	2	3	2	2	4	2	2
1	3	3	1	2	1	2	1	2	6	1	6	3	6	4	1	3	2	5	1	3	6	6	5	1	6	4	5	3	5	5	3	3	4	4	4	4	4	4	4	3	4	5	4	4	4	6	5	6	5
2	3	3	1	1	1	2	1	3	5	5	3	1	2	6	5	2	4	4	1	1	5	3	5	4	6	4	4	3	2	1	4	3	2	1	3	2	1	2	1	2	2	1	2	1	2	3	3	4	3
1	5	4	1	2	1	2	2	1	1	1	1	1	1	2	2	2	1	2	2	1	1	2	1	2	1	3	1	2	2	3	3	3	1	2	1	2	2	1	2	2	1	3	2	1	1	1	2	1	3
1	4	1	1	1	2	2	2	4	6	4	2	6	5	2	3	2	2	6	1	1	3	5	1	5	1	3	3	5	5	4	3	4	4	5	4	5	5	4	5	5	4	4	5	3	4	7	6	6	5
2	5	3	2	2	2	2	1	4	4	5	6	6	5	5	6	4	6	6	6	4	6	5	6	5	6	5	4	5	4	4	1	4	4	5	4	4	3	5	4	4	5	5	4	4	4	6	4	6	5
1	2	4	1	4	1	2	1	2	2	2	1	3	6	6	2	1	1	6	4	2	2	4	3	6	2	4	1	4	2	4	3	3	4	3	3	4	2	1	1	3	1	3	3	1	5	6	2	5	6
2	5	1	1	2	3	2	1	2	2	2	1	3	6	6	2	1	1	6	4	2	2	4	3	6	2	4	1	2	1	1	3	1	2	2	2	1	2	2	2	2	2	2	1	1	2	3	2	3	2
2	2	4	1	4	2	1	1	2	6	5	5	5	5	5	5	6	5	5	6	6	6	5	5	5	6	6	4	5	5	4	3	4	4	5	4	5	5	4	5	5	4	4	5	3	4	7	6	5	7
2	2	3	2	2	3	2	1	4	3	6	5	1	1	2	5	1	6	2	4	4	3	2	1	2	1	1	1	5	4	5	3	5	4	3	4	5	4	4	3	4	3	3	5	5	3	5	5	5	5
2	1	4	2	2	2	2	2	3	4	5	4	6	6	5	5	6	5	1	5	3	4	2	5	2	6	6	3	5	1	4	4	2	4	2	2	5	1	3	3	1	1	1	4	5	4	6	1	4	2
2	2	3	1	4	2	2	2	2	6	6	6	6	5	5	4	6	6	5	6	6	5	6	5	6	5	4	5	5	5	4	1	5	4	4	4	4	5	4	4	5	5	4	4	5	5	7	5	6	5
1	5	1	2	1	2	2	1	2	1	3	2	6	4	5	3	4	1	3	2	3	4	2	1	3	3	3	4	3	5	3	1	4	4	4	5	5	4	5	4	4	4	5	4	4	4	3	2	2	3
1	2	4	2	2	2	2	1	2	6	6	5	6	5	6	6	4	5	5	4	6	5	5	6	4	5	5	5	4	4	4	1	5	3	5	5	4	4	4	4	4	4	5	5	4	4	7	5	6	4
2	5	3	1	4	2	2	1	4	2	2	1	5	5	1	2	2	3	3	6	3	3	1	4	1	1	1	4	4	4	5	1	4	5	4	4	5	5	5	3	4	4	3	5	4	5	5	6	5	6
1	5	3	1	1	2	2	1	3	4	5	4	6	6	5	5	6	5	1	5	3	4	2	5	2	6	6	3	5	5	4	1	4	4	4	3	4	4	4	4	4	5	5	5	4	4	5	5	5	5
1	4	3	1	2	2	2	2	3	1	2	4	6	3	2	1	6	6	1	6	1	6	4	3	6	1	4	2	3	5	4	3	4	4	3	4	4	5	4	4	4	4	5	5	4	5	7	6	5	4
2	2	4	1	4	1	2	1	1	5	5	6	6	5	4	5	6	5	6	6	6	6	5	6	5	5	6	5	5	5	4	1	4	5	4	4	5	5	3	5	5	5	5	4	4	5	7	6	6	4
1	3	3	1	2	2	2	2	4	6	5	5	6	5	4	5	6	5	5	5	4	6	6	4	5	6	6	6	5	4	5	3	5	4	5	4	5	5	4	3	4	4	5	4	4	5	7	6	4	7
1	4	4	2	1	2	2	2	3	5	4	6	1	5	5	3	1	6	3	4	5	3	1	4	6	1	3	1	5	4	5	2	4	4	4	4	5	4	5	5	4	5	5	5	5	4	6	5	5	5
1	4	2	2	4	1	2	1	3	2	3	2	6	1	4	6	6	6	6	5	5	3	4	4	4	1	6	6	5	4	4	1	5	4	3	4	5	4	4	4	4	5	5	5	3	4	7	7	4	5
2	1	3	2	1	1	2	1	3	5	5	6	5	6	5	6	5	5	5	6	6	6	4	6	5	5	4	5	5	5	4	3	4	4	5	4	5	5	4	5	5	4	4	5	3	4	7	4	2	3
2	4	1	2	2	2	2	2	1	6	4	6	6	2	5	6	3	2	3	4	1	6	4	4	3	5	5	2	5	5	3	1	4	4	4	4	4	5	4	4	4	4	5	5	4	3	6	5	5	4
1	3	3	3	2	2	2	2	3	6	6	6	6	6	4	6	5	6	6	5	6	6	4	5	5	6	5	4	4	5	4	3	4	5	4	5	4	4	5	3	5	4	5	4	4	5	6	5	6	7
1	4	4	2	1	3	2	1	3	1	1	1	3	2	1	2	2	2	1	1	1	2	1	1	2	1	2	2	5	4	4	3	4	4	5	4	4	4	5	4	4	4	3	4	4	4	1	7	1	5
2	2	3	1	1	1	2	1	4	1	1	2	2	1	1	1	1	2	2	2	1	2	2	2	2	2	1	1	3	1	3	3	5	2	4	5	5	2	2	2	4	1	3	2	3	2	2	1	2	1
1	2	4	2	2	3	2	2	1	6	6	6	5	4	2	2	1	6	2	1	3	5	6	3	4	2	5	3	2	2	2	5	2	2	2	1	2	2	2	2	1	1	1	2	2	1	2	1	1	1
1	2	4	1	2	3	2	1	4	1	1	1	3	2	1	2	2	2	1	1	1	2	1	1	2	1	2	2	5	4	4	1	3	4	4	4	4	4	4	4	4	4	5	4	4	4	3	2	3	2
2	3	3	1	4	2	2	1	1	6	2	3	6	5	2	2	3	5	3	1	3	4	2	6	3	3	1	2	2	5	4	4	2	2	1	4	4	5	5	3	4	2	4	1	4	2	6	3	5	4
1	3	1	1	3	1	2	2	1	1	2	4	6	3	2	1	6	6	1	6	1	6	4	3	6	1	4	2	4	1	3	2	5	5	4	3	3	1	4	2	5	4	5	1	3	1	1	6	3	5
2	4	3	3	2	1	2	2	3	3	6	2	4	3	6	4	1	5	2	4	2	6	1	3	5	5	5	4	4	4	3	1	4	4	3	4	4	5	4	3	5	4	5	4	4	3	2	1	3	3
1	5	3	2	3	1	2	2	1	5	1	2	5	1	3	6	6	4	6	4	6	3	4	1	3	2	4	5	4	3	4	1	3	3	3	4	3	5	2	5	3	2	3	3	1	3	6	5	2	1
1	2	4	3	1	1	2	1	3	4	6	6	6	5	5	5	5	5	5	4	5	6	4	6	5	6	6	5	3	5	3	1	4	4	4	4	3	4	4	4	4	5	4	3	5	4	7	6	4	7
2	5	3	1	3	2	2	2	3	2	5	3	1	6	2	3	3	3	1	5	1	5	3	3	2	2	6	3	1	1	3	5	4	5	1	5	1	2	2	2	3	1	3	1	1	3	7	7	5	4
1	2	4	2	4	2	2	1	4	4	5	6	4	5	5	5	6	5	6	5	5	6	6	5	5	5	6	5	5	4	5	3	5	4	5	4	5	5	4	3	4	4	5	4	4	5	3	7	6	4
2	4	4	2	2	1	2	2	4	5	5	5	6	5	5	6	6	5	5	5	6	5	5	5	6	5	5	5	4	5	5	2	4	4	4	4	4	5	4	4	4	5	5	4	5	3	7	6	6	5
1	5	3	1	4	2	2	1	1	2	2	4	3	3	4	5	2	5	6	5	6	4	5	3	1	3	4	2	5	5	4	2	5	4	4	5	4	4	4	3	4	5	4	5	4	4	6	6	6	5
2	1	4	3	3	1	2	1	2	5	5	6	6	6	5	6	4	5	5	5	6	6	5	5	5	6	6	5	5	3	5	2	4	3	5	4	4	4	5	5	4	5	4	4	4	4	7	6	7	7
2	4	1	1	2	2	2	2	1	3	3	3	3	1	2	5	3	3	6	4	2	6	1	1	6	4	1	1	5	4	5	2	4	5	5	5	4	5	4	5	4	4	4	4	4	5	2	2	2	2
1	4	1	2	2	1	2	1	3	6	6	6	6	5	5	5	5	4	5	6	5	6	5	5	6	6	6	5	5	5	4	3	5	4	4	4	4	3	5	4	4	4	5	3	4	5	7	7	4	3
1	5	3	2	1	3	2	2	2	5	5	5	5	6	5	4	6	5	5	6	6	5	4	5	6	5	5	6	4	5	4	1	4	4	4	4	4	4	5	3	4	4	4	5	3	4	5	6	6	7
1	3	3	1	2	1	2	2	1	5	5	3	1	2	6	5	2	4	4	1	1	5	3	5	4	6	4	4	5	3	3	2	4	5	4	4	4	4	4	3	4	4	5	5	4	5	7	5	6	5
1	5	1	2	3	2	2	2	3	5	6	4	6	5	6	5	5	5	5	6	6	5	4	4	6	5	6	6	5	4	4	1	4	5	5	5	4	5	4	5	4	4	3	5	3	4	5	6	5	5
2	4	3	1	1	1	2	2	4	6	1	6	3	6	4	1	3	2	5	1	3	6	6	5	1	6	4	5	5	3	4	1	5	4	4	5	4	4	5	5	4	5	5	5	5	5	5	6	6	7
2	3	1	1	1	3	2	2	4	5	5	5	5	5	6	6	5	6	5	6	5	6	5	5	5	6	5	4	5	4	5	3	4	4	5	5	5	4	4	3	5	4	5	4	3	4	7	6	6	6
2	3	4	1	3	1	2	2	4	6	4	2	6	5	2	3	2	2	6	1	1	3	5	1	5	1	3	3	5	4	5	3	5	4	5	4	4	5	4	3	5	3	5	4	4	4	7	7	6	5
1	5	3	3	2	2	2	1	1	6	6	6	5	6	5	4	5	4	5	6	6	6	6	4	5	5	6	5	3	3	4	2	3	5	2	3	3	5	5	3	4	1	2	1	3	1	6	4	6	5
2	3	3	1	1	1	2	1	4	3	6	5	1	1	2	5	1	6	2	4	4	3	2	1	2	1	1	1	1	1	1	5	2	2	2	2	1	1	2	2	2	3	2	2	2	1	3	2	2	2
1	4	3	3	1	1	2	1	3	3	3	3	3	1	2	5	3	3	6	4	2	6	1	1	6	4	1	1	5	3	4	1	5	4	4	5	4	4	5	5	4	5	5	5	5	5	6	6	5	6
1	2	4	3	1	1	2	1	1	6	5	5	5	4	5	6	6	5	5	6	5	5	6	6	6	6	5	6	3	5	5	1	4	4	5	4	5	5	4	5	5	4	5	5	4	4	6	7	6	5
1	2	3	1	2	2	2	1	3	4	5	4	6	6	5	5	6	5	1	5	3	4	2	5	2	6	6	3	1	2	2	3	2	1	2	2	2	2	2	2	2	2	1	2	1	3	2	3	2	4
2	3	3	1	1	1	2	1	4	6	6	6	6	4	4	5	4	6	6	5	4	5	6	5	4	5	5	5	1	2	5	3	3	1	2	4	5	5	2	5	4	4	5	1	1	4	6	6	2	6
1	5	4	2	4	2	2	2	1	5	5	4	5	6	5	5	5	5	6	4	5	4	6	4	5	5	6	4	4	2	1	2	3	2	5	2	4	2	4	3	1	2	3	3	4	2	6	2	5	6
2	4	3	2	3	2	2	1	2	5	5	5	5	5	6	6	5	6	5	6	5	6	5	5	5	6	5	4	5	5	4	1	5	4	4	4	4	5	4	4	5	5	4	4	5	5	5	5	6	7
2	5	4	2	2	3	2	1	3	1	1	4	4	6	4	2	3	4	3	1	3	5	3	4	4	1	2	1	5	4	5	1	4	4	4	4	3	3	4	4	5	4	5	3	4	4	3	2	3	2
2	2	4	1	2	1	2	2	4	1	2	6	2	5	4	1	5	6	4	5	5	2	4	2	3	5	2	2	3	5	4	1	4	4	4	4	4	4	4	5	4	3	5	4	4	4	6	5	5	5
1	3	3	1	1	1	2	2	2	5	5	4	6	4	6	4	5	6	4	5	6	6	6	5	4	6	6	5	4	4	3	1	4	4	4	4	4	5	4	4	4	4	3	4	5	5	5	5	5	6
2	3	4	1	1	1	2	2	4	5	6	5	5	5	6	5	5	6	5	5	4	5	6	4	4	5	5	5	5	3	3	2	5	4	4	4	4	2	5	3	3	2	1	5	4	4	4	4	5	1
1	3	3	1	2	2	2	1	4	6	4	5	4	1	4	6	6	6	3	2	5	6	3	6	3	2	3	5	4	5	4	3	4	5	4	5	4	4	5	3	5	4	5	4	4	5	7	6	6	6
2	1	2	1	1	2	2	1	3	5	5	6	6	6	5	6	6	5	5	5	6	5	6	5	5	4	4	5	5	3	3	2	5	4	4	4	4	2	5	3	3	2	1	5	4	4	7	5	5	5
1	5	4	2	3	2	2	1	4	1	2	6	2	5	4	1	5	6	4	5	5	2	4	2	3	5	2	2	1	5	5	5	4	3	1	3	1	3	3	3	4	1	1	1	2	1	1	7	1	5
2	5	3	1	2	1	2	1	3	1	1	1	1	1	2	2	2	1	2	2	1	1	2	1	2	1	3	1	2	2	3	3	3	1	2	1	2	2	1	2	2	1	3	2	1	1	3	5	5	7
1	4	3	1	1	3	2	2	1	5	5	5	4	5	6	4	5	6	5	4	5	5	6	5	6	5	5	5	3	1	3	3	5	2	4	5	5	2	2	2	4	1	3	2	3	2	6	6	5	3
2	5	4	1	2	2	2	2	3	6	2	3	6	5	2	2	3	5	3	1	3	4	2	6	3	3	1	2	5	4	5	3	5	4	5	4	5	5	4	3	4	4	5	4	4	5	6	5	6	5
1	4	4	2	4	1	2	1	1	6	6	6	5	5	5	5	5	6	5	6	5	5	5	5	5	5	5	4	4	4	5	1	4	4	3	4	4	4	4	4	4	4	3	4	5	4	4	6	7	6
2	4	3	2	2	1	2	2	2	4	2	3	3	2	4	5	4	1	6	1	4	5	3	6	5	6	1	4	1	2	4	4	1	1	3	4	3	2	2	2	4	5	3	1	5	4	4	4	6	1
2	3	1	1	2	1	2	1	3	6	5	6	5	5	5	6	6	5	6	5	6	6	4	6	5	5	4	6	5	3	4	1	5	4	4	5	4	4	5	5	4	5	5	5	5	5	7	6	5	6
2	1	1	2	1	3	2	2	3	1	2	4	6	3	2	1	6	6	1	6	1	6	4	3	6	1	4	2	2	1	2	5	1	2	2	1	1	2	3	2	1	2	1	1	3	3	3	4	3	1
1	4	3	3	2	2	2	1	2	6	6	5	5	6	5	5	5	6	5	6	6	5	5	6	5	5	4	5	1	1	1	5	2	2	3	5	3	5	4	3	3	3	4	5	3	3	6	5	4	4
2	2	3	2	3	2	2	2	3	2	3	6	5	5	4	2	5	3	6	6	1	2	5	6	4	4	5	3	3	4	3	1	4	5	5	4	4	5	4	5	4	4	4	5	4	5	5	5	6	5
2	3	3	2	1	2	2	1	1	5	5	5	6	5	6	5	5	6	5	6	6	6	4	5	6	5	5	5	5	4	5	2	4	4	4	4	5	4	4	5	4	4	3	4	3	4	6	7	6	4
2	1	4	1	3	2	2	1	1	6	1	6	3	6	4	1	3	2	5	1	3	6	6	5	1	6	4	5	1	2	2	5	2	2	1	2	2	3	1	2	2	3	1	1	1	3	2	3	2	1
1	2	3	1	1	1	2	1	4	5	5	3	1	2	6	5	2	4	4	1	1	5	3	5	4	6	4	4	5	4	5	3	3	4	4	5	4	4	4	4	4	4	5	5	4	3	1	1	2	3
1	5	3	1	4	2	2	1	4	6	2	4	1	1	3	1	2	3	2	4	2	2	6	2	6	4	4	2	4	5	4	2	4	4	4	5	4	4	5	4	5	4	4	5	3	4	5	6	6	6
2	2	2	3	2	1	2	2	1	6	5	6	6	5	5	4	5	5	6	6	5	6	6	5	4	5	5	5	3	5	5	1	4	4	5	4	5	5	4	5	5	4	5	5	4	4	6	5	4	4
2	1	4	2	2	1	2	1	3	2	1	5	1	3	1	5	4	4	1	6	5	5	3	6	6	1	6	3	3	4	4	1	4	5	5	5	4	4	5	5	4	4	5	4	5	4	5	7	5	5
2	1	4	1	1	2	2	1	4	5	6	6	6	5	5	5	5	5	5	5	5	6	6	5	6	6	6	5	5	4	4	2	3	4	4	5	4	4	4	3	5	3	5	4	5	4	6	6	7	7
2	5	3	3	2	3	2	1	3	6	6	6	5	6	5	4	5	6	5	5	6	6	6	5	4	6	5	5	5	5	4	2	4	4	5	4	4	4	5	4	5	4	5	5	4	5	6	6	5	5
1	2	1	1	1	1	2	1	3	2	1	5	1	3	1	5	4	4	1	6	5	5	3	6	6	1	6	3	4	3	4	1	4	4	5	3	5	4	4	5	5	4	5	4	4	5	1	2	2	3
1	2	3	2	2	2	2	1	4	6	5	5	5	4	4	5	6	6	4	5	5	6	4	6	6	5	5	5	5	4	5	2	5	4	4	4	4	4	4	4	5	5	5	4	4	5	3	5	5	7
2	4	3	1	1	2	2	2	4	3	2	3	4	5	6	3	2	2	3	6	3	6	4	3	4	5	2	1	4	4	5	2	5	4	3	4	4	5	4	3	4	3	5	4	5	5	5	6	6	5
1	2	4	2	2	2	1	2	3	3	3	4	2	3	6	6	4	5	2	2	3	4	2	3	5	2	2	4	3	1	2	4	2	2	1	2	3	2	1	1	2	2	1	2	2	3	2	3	2	1
2	3	4	1	2	3	2	2	2	1	1	2	2	1	1	1	1	2	2	2	1	2	2	2	2	2	1	1	1	5	3	5	5	2	5	3	2	4	2	1	3	4	1	2	4	3	7	5	5	6
1	2	1	1	2	1	2	2	4	2	3	2	6	1	4	6	6	6	6	5	5	3	4	4	4	1	6	6	5	5	5	1	4	4	4	4	4	4	4	3	4	4	4	5	4	4	2	2	1	3
1	5	1	1	1	1	1	1	4	2	1	2	1	1	2	1	1	3	1	2	1	1	2	2	2	2	2	2	4	5	4	1	4	4	4	4	5	4	5	4	4	3	3	4	4	5	4	4	2	2
2	3	3	1	1	1	2	2	4	2	1	5	3	2	1	1	1	6	2	5	3	4	6	5	4	3	2	5	5	3	4	1	5	4	4	5	4	5	4	5	4	5	3	4	5	5	7	5	6	5
1	4	3	2	2	1	2	1	1	6	6	6	5	6	5	4	5	4	5	6	6	6	6	4	5	5	6	5	4	4	4	2	5	4	4	4	3	5	4	4	4	4	5	5	4	5	7	6	6	7
2	5	3	1	2	1	2	2	3	6	5	6	5	6	6	5	6	6	5	6	5	5	5	4	5	5	5	5	5	4	4	1	4	4	5	5	4	5	5	3	4	4	5	5	5	4	5	7	5	5
2	1	3	1	3	3	2	1	4	6	2	3	6	5	2	2	3	5	3	1	3	4	2	6	3	3	1	2	5	4	4	2	4	4	5	5	4	5	3	5	4	4	5	5	4	4	6	5	5	7
1	5	3	1	3	2	2	2	4	4	6	6	6	6	5	4	5	6	6	5	6	5	5	5	5	6	5	5	5	4	1	4	1	5	1	5	1	1	3	1	1	4	5	1	3	4	5	6	6	6
2	5	3	2	1	1	2	2	1	5	1	2	5	3	4	3	3	2	6	4	3	1	4	1	5	6	2	1	1	1	3	4	2	2	2	1	1	2	1	2	1	2	2	1	1	1	1	2	3	1
1	5	3	2	1	1	2	2	1	2	2	1	5	5	1	2	2	3	3	6	3	3	1	4	1	1	1	4	1	1	1	4	2	1	3	2	1	2	1	3	1	2	3	1	1	2	2	1	3	3
1	5	4	1	2	1	2	2	1	5	5	6	6	5	6	5	6	4	4	6	5	5	6	4	5	6	6	6	5	3	3	2	5	4	4	4	4	2	5	3	3	2	1	5	4	4	7	3	6	2
1	3	4	1	2	2	2	2	4	5	5	6	5	5	5	5	5	5	4	4	6	6	6	5	5	5	5	4	4	1	5	5	3	4	5	3	5	4	4	2	4	5	5	3	3	3	3	2	1	3
1	5	1	1	2	1	2	2	1	6	6	6	6	5	5	5	5	4	5	6	5	6	5	5	6	6	6	5	3	5	5	1	4	4	5	4	5	5	4	5	5	4	5	5	4	4	1	5	6	2
1	4	3	1	1	3	2	2	4	5	6	6	5	6	4	4	5	5	4	5	5	6	6	5	5	5	5	5	2	1	2	1	2	2	4	4	2	3	4	5	1	4	1	5	3	5	1	7	1	2
1	2	4	2	1	1	2	2	3	1	2	5	3	2	6	4	5	2	4	5	4	6	4	1	5	3	3	3	1	3	1	4	1	2	5	3	4	2	4	3	5	3	2	2	1	4	7	6	6	4
2	4	1	3	1	2	2	1	2	6	2	3	6	5	2	2	3	5	3	1	3	4	2	6	3	3	1	2	5	4	3	1	5	5	4	4	3	5	3	4	5	4	4	5	5	5	2	3	2	1
2	5	3	1	3	1	2	2	3	6	5	6	6	4	5	4	5	5	5	4	6	6	5	5	6	6	5	6	5	5	4	1	5	4	4	4	4	5	4	4	5	5	4	4	5	5	6	7	4	7
2	1	3	2	2	3	2	1	1	5	6	4	5	6	4	6	4	5	4	6	5	6	4	5	5	5	5	5	4	2	4	3	3	4	3	3	4	2	1	1	3	1	3	3	1	5	5	6	5	6
1	4	4	1	1	1	2	2	3	5	4	6	5	5	4	4	6	5	6	5	4	5	5	5	5	6	5	4	4	4	5	2	4	4	4	4	4	4	4	4	5	4	5	4	4	5	3	4	3	1
2	4	3	1	4	1	2	1	3	6	5	6	5	5	5	6	5	5	6	5	6	6	5	5	5	5	5	5	3	5	5	1	4	4	5	4	5	5	4	5	5	4	5	5	4	4	6	7	5	5
1	2	2	2	1	1	2	2	3	2	5	4	5	5	3	4	3	4	3	1	1	1	2	6	4	2	1	5	1	2	1	3	2	2	2	2	2	3	2	3	1	1	1	1	2	3	3	3	3	2
2	2	4	1	1	3	2	2	2	3	3	3	3	1	3	2	6	3	3	1	1	2	6	4	3	3	6	6	5	3	4	4	2	4	1	4	4	3	4	1	2	3	1	2	2	3	1	3	5	5
1	2	3	1	2	3	2	2	4	2	1	1	1	2	1	3	2	1	1	1	2	1	2	2	1	1	2	2	3	1	3	3	5	2	4	5	5	2	2	2	4	1	3	2	3	2	6	1	4	1
1	4	4	2	1	1	2	1	1	2	1	2	1	2	4	5	1	4	2	2	4	5	2	1	2	3	1	1	4	4	4	1	4	4	4	4	4	4	5	4	4	5	5	4	4	4	7	5	5	5
2	4	3	3	4	2	2	1	1	2	1	5	3	2	1	1	1	6	2	5	3	4	6	5	4	3	2	5	1	3	5	2	1	1	3	4	4	5	5	3	3	3	2	3	3	1	3	7	5	6
2	3	1	1	2	1	2	2	1	3	6	6	4	4	5	1	1	4	6	6	4	4	2	3	4	6	4	1	2	1	1	4	1	2	1	2	3	2	2	2	2	2	1	1	2	2	1	2	2	1
1	4	4	2	2	1	2	1	4	5	6	6	6	5	6	5	5	5	5	4	4	5	4	5	4	5	6	5	5	4	1	4	1	5	1	5	1	1	3	1	1	4	5	1	3	4	5	6	5	5
1	5	3	1	2	2	2	2	2	5	4	1	2	3	4	6	6	5	4	3	5	3	3	3	5	5	6	6	1	3	2	5	1	2	2	1	2	2	1	2	1	2	2	1	1	3	1	2	4	3
2	4	1	3	2	2	2	1	3	1	1	1	1	1	2	2	2	1	2	2	1	1	2	1	2	1	3	1	1	2	2	5	2	2	2	1	2	1	1	2	2	2	1	2	2	2	4	1	3	1
1	4	4	1	1	2	2	1	4	5	5	6	4	5	5	5	5	4	5	5	6	5	6	5	5	5	4	6	4	5	4	3	4	5	4	5	4	4	5	3	5	4	5	4	4	5	7	5	6	6
1	4	3	1	4	1	2	1	3	2	4	3	3	5	4	1	6	5	5	3	1	4	2	2	1	6	5	1	2	1	2	1	1	4	3	5	5	2	3	1	2	2	5	4	4	2	2	7	5	2
1	5	4	1	1	2	2	2	2	6	6	6	6	5	5	4	6	6	5	6	6	5	6	5	6	5	4	5	5	3	4	1	5	4	4	5	4	4	5	5	4	5	5	5	5	5	7	6	6	5
2	4	1	2	2	3	2	1	3	5	1	2	5	1	3	6	6	4	6	4	6	3	4	1	3	2	4	5	5	5	4	2	4	4	4	3	5	4	4	4	5	3	5	5	5	4	7	5	5	5
1	2	4	1	4	1	2	2	4	3	3	3	3	1	3	2	6	3	3	1	1	2	6	4	3	3	6	6	5	4	5	3	5	5	3	5	3	4	4	3	4	4	5	5	5	4	6	5	5	7
2	3	3	1	2	3	2	2	3	5	6	6	6	5	5	6	5	5	6	5	4	5	4	5	6	6	6	4	4	5	5	5	3	3	2	5	5	3	3	5	5	5	3	4	2	5	3	4	3	3
2	4	3	2	1	2	2	1	4	2	1	5	3	2	1	1	1	6	2	5	3	4	6	5	4	3	2	5	5	4	3	1	4	4	4	4	5	5	4	4	4	5	5	4	4	4	7	7	5	5
1	1	3	1	1	2	2	2	3	6	2	4	1	1	3	1	2	3	2	4	2	2	6	2	6	4	4	2	4	5	4	3	4	5	4	5	4	4	5	3	5	4	5	4	4	5	5	7	5	5
2	3	3	2	4	3	2	2	3	2	1	2	1	2	4	5	1	4	2	2	4	5	2	1	2	3	1	1	4	5	4	1	4	4	4	5	4	5	5	4	4	4	4	4	4	5	7	6	6	7
1	3	4	1	1	2	2	1	4	3	3	3	3	1	2	5	3	3	6	4	2	6	1	1	6	4	1	1	4	4	4	1	4	4	5	4	5	5	4	4	4	4	5	5	4	5	7	6	6	6
1	1	4	1	1	2	2	1	3	5	4	5	2	4	1	6	6	4	4	1	3	3	1	3	4	4	1	5	3	1	1	5	2	2	2	3	2	1	1	2	2	2	2	1	2	2	1	4	2	3
1	5	3	2	1	2	2	2	4	2	1	5	1	3	1	5	4	4	1	6	5	5	3	6	6	1	6	3	3	4	4	1	5	4	4	3	5	4	4	4	5	5	4	4	5	4	1	2	4	3
2	5	4	1	1	1	2	1	3	6	4	6	6	2	5	6	3	2	3	4	1	6	4	4	3	5	5	2	1	3	5	3	1	4	2	4	5	4	2	3	3	3	1	4	1	2	1	3	1	1
2	2	4	1	1	1	2	1	2	4	5	4	6	6	5	5	6	5	1	5	3	4	2	5	2	6	6	3	1	1	1	3	1	2	2	1	2	2	2	2	1	1	1	2	3	1	1	2	2	3
1	5	4	1	1	3	2	2	1	1	1	1	3	1	3	2	2	1	1	1	1	1	1	1	2	2	1	2	4	4	4	1	4	5	5	4	5	5	4	4	4	5	3	3	4	3	7	3	6	2
2	2	3	3	4	1	2	1	3	6	5	5	6	6	4	5	6	5	5	6	6	5	6	4	5	5	5	4	4	5	4	1	4	4	5	4	4	5	5	3	5	5	5	5	4	5	6	6	2	1
1	4	4	1	1	2	2	1	3	5	5	6	5	5	5	6	5	5	5	5	4	5	6	6	6	6	5	5	4	2	5	3	5	5	2	1	4	5	3	2	1	2	3	5	4	3	3	7	6	1
2	4	3	3	4	3	2	1	1	2	2	1	2	1	3	2	2	2	1	1	2	3	1	1	1	1	2	1	3	3	4	1	5	3	4	5	5	5	4	5	5	5	5	5	4	3	3	3	6	5
2	5	1	1	4	1	2	2	3	2	2	1	3	6	6	2	1	1	6	4	2	2	4	3	6	2	4	1	5	5	4	2	5	4	5	3	4	5	4	5	4	4	5	5	5	4	7	6	4	4
2	5	3	3	2	1	2	2	1	1	3	2	6	4	5	3	4	1	3	2	3	4	2	1	3	3	3	4	1	4	4	5	3	5	1	2	4	1	5	2	4	5	4	4	2	2	7	1	7	1
1	1	3	1	2	1	2	2	4	2	1	1	2	2	2	2	1	2	1	1	1	1	1	2	2	2	1	1	5	4	5	3	5	4	5	4	4	5	4	3	5	3	5	4	4	4	5	6	5	6
2	3	1	2	3	2	2	2	2	5	6	6	6	6	6	5	6	5	5	5	5	5	6	5	5	6	5	4	5	4	5	3	5	5	3	5	3	4	4	3	4	4	5	5	5	4	6	6	6	7
1	4	4	1	3	1	2	2	1	3	1	1	3	6	2	5	5	3	6	4	3	4	5	4	1	3	4	4	2	2	2	5	2	2	2	2	2	2	2	1	1	2	1	1	2	1	1	2	2	3
1	1	3	2	2	1	2	1	3	5	1	6	3	6	5	3	5	3	2	2	3	1	1	4	3	4	2	1	3	5	4	2	4	4	4	4	5	4	4	5	4	4	5	4	4	4	1	2	2	3
1	3	4	1	2	1	1	2	4	2	6	6	3	3	5	1	1	5	5	4	2	4	2	5	5	5	5	5	4	5	5	2	5	4	4	5	4	5	4	4	4	3	5	3	5	3	7	5	5	5
2	3	4	1	1	3	2	2	3	6	1	6	3	6	4	1	3	2	5	1	3	6	6	5	1	6	4	5	5	5	4	1	4	4	4	5	5	5	4	4	5	4	5	5	4	4	2	2	2	2
2	3	1	1	1	1	2	1	2	6	5	5	6	5	5	6	5	4	4	6	6	6	6	5	6	5	5	5	5	5	4	3	5	3	4	5	4	4	4	3	5	4	5	4	4	4	7	6	4	7
1	3	3	3	2	1	2	1	3	2	1	2	1	2	4	5	1	4	2	2	4	5	2	1	2	3	1	1	1	5	3	5	4	5	4	5	4	3	3	2	4	4	4	1	4	1	5	6	5	5
1	4	3	2	2	1	2	2	4	1	3	3	6	4	1	2	6	1	6	4	5	4	4	2	3	4	2	6	5	4	5	2	4	4	4	4	5	4	4	5	4	4	3	5	4	4	7	7	5	5
1	2	4	2	1	1	2	1	3	5	3	5	3	1	5	4	6	2	4	4	2	2	4	6	4	5	4	4	4	4	5	2	3	4	3	5	5	4	5	3	5	3	4	4	4	5	7	4	5	6
1	4	3	1	4	3	2	2	4	3	2	3	4	1	3	5	5	4	5	2	2	4	1	6	4	4	1	5	1	1	2	5	1	2	2	2	2	2	3	2	2	2	1	1	2	1	3	3	2	2
2	5	3	2	2	2	2	2	4	1	6	5	5	1	4	2	4	4	4	5	1	5	3	4	3	1	2	4	5	3	1	4	3	4	4	1	2	3	5	1	3	4	5	5	5	5	1	5	6	2
2	3	3	3	1	1	2	1	2	5	5	6	4	5	6	5	5	5	6	5	6	4	6	5	6	6	6	5	5	5	4	1	4	5	4	4	5	5	3	5	5	5	5	4	4	5	5	6	5	5
2	4	3	2	1	1	2	2	2	5	5	5	5	6	5	5	5	5	4	6	6	5	6	6	5	6	5	5	5	5	4	3	4	4	5	4	5	5	4	5	5	4	4	5	3	4	5	6	5	6
1	5	3	1	2	2	2	2	2	6	5	5	5	5	5	5	6	5	5	6	6	6	5	5	5	6	6	4	5	4	4	1	4	4	5	5	4	5	5	3	4	4	5	5	5	4	6	6	6	4
1	2	3	1	2	3	2	2	3	6	2	4	1	1	3	1	2	3	2	4	2	2	6	2	6	4	4	2	5	4	4	2	4	5	4	4	5	4	4	4	4	4	4	5	5	5	7	5	7	6
1	5	3	2	4	2	1	2	4	3	6	3	2	3	5	5	2	6	4	6	3	4	3	2	4	5	3	6	4	3	4	2	1	1	4	1	2	5	1	4	5	3	5	4	5	5	6	7	3	5
2	3	3	1	1	2	2	2	3	3	2	1	3	2	6	2	3	3	1	4	6	4	2	2	4	5	6	6	1	2	3	1	4	4	1	1	4	1	2	2	1	5	1	1	5	1	3	5	5	7
1	4	4	2	2	1	2	1	1	1	2	2	4	2	1	3	1	1	6	3	5	4	6	6	2	4	2	2	1	2	1	5	2	2	3	1	2	2	2	2	1	2	2	2	2	2	2	2	2	1
1	4	3	2	1	3	2	1	2	5	5	6	6	5	4	4	5	5	5	5	5	5	6	5	6	5	6	5	4	5	5	1	4	4	4	4	4	5	4	5	5	4	5	5	5	4	6	7	6	7
1	4	4	1	2	1	2	1	1	4	6	3	6	4	4	5	4	4	6	4	6	2	6	1	6	1	5	4	4	3	4	1	3	3	3	4	3	5	2	5	3	2	3	3	1	3	2	6	2	6
2	5	4	1	1	1	2	1	2	3	3	3	3	1	3	2	6	3	3	1	1	2	6	4	3	3	6	6	3	4	4	3	4	5	4	4	4	4	4	4	4	5	5	5	4	5	5	7	5	5
2	2	4	3	2	2	2	2	1	2	2	1	1	2	1	3	2	2	1	1	1	1	2	2	1	1	2	2	1	1	2	4	2	2	3	1	1	2	1	1	2	2	1	2	2	1	2	3	3	1
1	4	4	1	4	1	2	1	2	3	2	1	3	2	6	2	3	3	1	4	6	4	2	2	4	5	6	6	1	1	1	5	2	2	1	2	2	2	2	2	2	2	1	1	2	1	3	2	3	3
1	4	3	1	1	3	2	1	1	5	6	6	6	5	5	5	5	5	5	5	5	6	6	5	6	6	6	5	5	5	4	1	4	5	4	4	5	5	3	5	5	5	5	4	4	5	6	7	6	7
1	4	3	2	1	2	2	2	2	6	6	5	5	5	4	6	5	5	6	6	5	6	5	5	5	5	5	6	1	5	2	3	3	4	3	1	5	3	5	4	1	3	4	4	3	5	6	7	3	5
1	4	4	1	1	2	2	2	2	4	4	4	4	5	5	5	4	6	4	6	6	6	4	6	6	6	6	5	2	1	2	1	1	4	3	5	5	2	3	1	2	2	5	4	4	2	2	3	5	7
1	3	4	1	2	2	2	2	4	2	1	1	1	1	2	2	1	1	2	1	1	1	3	2	3	2	2	1	1	2	2	3	2	2	2	2	2	1	2	2	2	2	1	2	2	2	3	4	3	1
2	5	4	1	2	2	2	1	1	6	6	1	5	1	2	5	4	3	6	5	3	6	6	5	1	6	1	1	4	3	1	3	2	3	5	4	4	2	3	1	3	4	4	2	1	2	5	6	4	3
1	5	2	3	1	2	2	1	4	2	2	4	3	3	4	5	2	5	6	5	6	4	5	3	1	3	4	2	5	5	5	4	5	4	1	5	5	4	1	3	1	2	3	3	3	5	4	4	5	7
2	3	1	1	2	1	2	1	4	6	5	6	5	6	4	5	5	6	4	6	6	5	4	5	4	6	6	5	5	4	5	2	4	4	4	4	5	4	5	5	4	5	5	5	5	4	3	7	6	4
2	5	4	1	1	2	2	2	4	5	1	6	3	6	5	3	5	3	2	2	3	1	1	4	3	4	2	1	4	2	1	2	3	2	5	2	4	2	4	3	1	2	3	3	4	2	2	1	3	4
2	5	4	2	2	2	2	2	1	5	5	6	6	5	5	5	5	5	5	5	5	6	4	5	5	6	6	4	5	1	3	2	4	3	3	2	3	4	4	5	3	4	1	2	1	3	5	5	5	5
2	2	4	1	4	3	2	2	1	5	6	4	3	3	1	5	4	2	3	4	2	4	2	6	1	2	6	6	2	2	1	5	2	2	1	2	2	2	1	1	2	3	2	1	2	2	2	3	3	1
2	2	3	1	2	1	2	2	2	2	2	1	5	5	1	2	2	3	3	6	3	3	1	4	1	1	1	4	1	1	2	5	1	2	1	1	2	1	2	2	2	1	2	1	3	3	1	3	2	3
2	4	4	2	2	1	2	2	2	4	6	1	6	4	3	4	1	4	4	5	2	6	4	6	2	4	1	1	2	2	1	5	2	2	2	2	2	2	2	2	1	1	1	2	2	1	2	1	3	1
1	5	1	1	1	2	2	2	4	1	1	2	2	1	1	1	1	2	2	2	1	2	2	2	2	2	1	1	1	2	2	3	2	2	2	2	2	1	2	2	2	2	1	2	2	2	1	2	2	3
2	5	3	1	1	2	2	1	4	2	4	3	3	5	4	1	6	5	5	3	1	4	2	2	1	6	5	1	5	4	5	3	5	4	5	4	4	5	4	3	5	3	5	4	4	4	6	4	5	5
1	3	3	1	1	2	2	2	4	6	5	6	5	5	5	6	6	5	6	5	6	6	4	6	5	5	4	6	5	4	4	2	5	4	4	4	4	4	5	4	4	4	5	3	5	4	7	7	5	7
1	4	1	2	2	2	2	1	2	4	6	6	5	4	5	5	5	6	6	5	6	6	5	5	6	6	6	6	5	5	4	1	4	5	4	4	5	5	3	5	5	5	5	4	4	5	6	5	6	5
1	1	3	2	2	2	2	2	2	3	6	5	1	1	2	5	1	6	2	4	4	3	2	1	2	1	1	1	4	3	3	3	4	5	4	4	4	3	4	4	5	4	5	5	4	3	5	5	4	7
1	4	4	1	1	2	2	1	2	1	1	1	1	1	2	2	2	1	2	2	1	1	2	1	2	1	3	1	1	2	2	3	2	2	2	2	2	1	2	2	2	2	1	2	2	2	2	1	3	2
1	4	1	3	2	1	2	1	2	6	5	6	5	4	5	5	5	5	6	6	5	4	6	5	6	6	4	5	3	3	1	3	1	5	2	2	1	2	4	4	1	3	4	3	5	4	5	5	5	5
2	1	4	3	1	1	2	2	3	3	5	3	1	4	4	4	3	3	3	6	1	3	1	4	4	5	5	1	4	5	4	2	5	4	5	4	3	4	4	4	5	3	5	5	5	4	5	6	5	5
1	5	2	2	1	3	2	2	4	5	5	6	6	6	5	5	5	4	5	4	6	6	5	4	5	5	5	5	1	2	4	5	3	5	5	5	1	1	2	2	3	4	4	2	5	2	1	7	1	2
1	1	3	1	1	3	2	1	3	1	1	1	1	1	2	2	2	1	2	2	1	1	2	1	2	1	3	1	1	3	2	5	1	2	2	1	2	2	1	2	1	2	2	1	1	3	4	6	4	2
2	4	2	3	1	1	2	1	1	2	1	1	4	3	3	3	5	2	3	3	3	6	5	2	5	4	2	5	4	4	5	1	4	4	4	4	4	4	4	3	4	3	5	5	4	4	1	3	3	3
2	3	1	1	2	1	2	2	1	5	5	6	2	1	2	3	2	1	3	2	3	2	5	3	3	1	3	5	4	4	4	1	4	4	3	4	5	3	5	3	4	3	5	4	5	4	7	6	6	4
1	2	4	1	1	1	2	1	3	5	5	6	5	6	5	5	5	5	5	6	6	6	4	5	5	4	5	4	2	5	3	5	2	5	5	5	3	1	5	1	4	3	2	4	1	3	7	6	7	2
2	4	4	1	1	3	2	1	3	4	5	2	5	4	2	1	6	2	5	3	6	3	3	4	5	3	4	5	3	4	4	2	4	5	3	4	4	4	4	5	4	4	3	5	4	4	6	6	6	5
2	4	4	2	2	3	2	2	1	3	6	2	4	3	6	4	1	5	2	4	2	6	1	3	5	5	5	4	5	4	5	2	5	4	4	4	5	4	4	4	4	4	4	5	4	4	5	5	6	7
2	5	3	3	2	3	2	1	4	1	2	5	3	2	6	4	5	2	4	5	4	6	4	1	5	3	3	3	5	4	5	1	5	4	4	3	5	5	4	4	5	4	5	5	4	5	5	6	5	5
1	1	4	1	2	1	2	2	3	4	6	4	3	1	1	6	6	5	2	2	6	6	1	5	3	1	1	1	5	5	5	1	4	4	4	5	4	4	4	5	5	4	5	4	4	4	1	1	3	1
2	5	3	1	2	1	2	2	3	4	5	2	5	4	2	1	6	2	5	3	6	3	3	4	5	3	4	5	2	5	3	5	2	5	5	5	3	1	5	1	4	3	2	4	1	3	4	6	4	2
2	3	3	1	1	1	2	2	4	6	5	5	5	6	2	2	2	3	5	3	6	2	5	6	1	3	4	1	4	5	4	1	4	4	4	5	4	5	5	4	4	4	5	3	3	4	6	5	7	5
2	4	1	2	2	1	2	1	4	3	6	3	2	3	5	5	2	6	4	6	3	4	3	2	4	5	3	6	3	5	5	1	4	4	5	4	5	5	4	5	5	4	5	5	4	4	5	5	6	7
2	5	1	1	4	2	2	1	4	1	3	5	1	4	3	4	2	4	1	2	2	5	6	6	2	5	3	1	3	4	3	1	5	3	2	2	2	4	5	4	3	1	5	5	3	4	7	4	6	1
1	4	3	1	2	1	2	2	3	6	4	5	5	6	4	4	6	5	5	6	6	5	6	4	5	5	5	5	3	5	5	1	4	5	4	4	4	4	4	4	4	5	5	4	4	4	1	6	7	4
2	4	4	2	2	2	2	2	2	5	5	6	6	5	4	5	6	5	6	6	6	6	5	6	5	5	6	5	4	5	5	1	4	4	4	4	4	5	4	5	5	4	5	5	5	4	6	5	6	6
1	2	3	1	1	2	2	2	4	5	6	6	6	6	6	5	6	5	5	5	5	5	6	5	5	6	5	4	5	5	4	1	5	4	4	4	4	5	4	4	5	5	4	4	5	5	6	5	6	5
1	5	3	2	1	2	2	2	4	5	6	5	5	5	4	4	5	5	6	6	6	5	5	5	5	6	4	6	5	5	4	2	4	4	5	4	4	4	5	4	5	4	5	5	4	5	6	2	3	4
1	4	4	3	1	1	2	2	1	6	4	5	6	6	5	6	6	5	5	5	5	6	5	6	5	5	6	5	5	5	4	1	4	5	4	4	5	5	3	5	5	5	5	4	4	5	7	6	6	5
1	4	1	1	1	1	2	2	2	5	6	6	6	5	6	4	5	6	4	4	4	5	4	5	5	5	5	5	5	3	5	3	3	5	1	4	1	3	2	3	1	1	3	3	3	1	7	1	2	6
1	4	3	1	3	1	2	1	2	4	6	3	6	4	4	5	4	4	6	4	6	2	6	1	6	1	5	4	4	4	4	1	4	4	4	4	4	5	5	5	5	5	5	5	4	3	6	6	5	5
1	3	4	2	1	2	2	1	3	2	3	6	5	5	4	2	5	3	6	6	1	2	5	6	4	4	5	3	2	2	1	4	2	1	1	1	2	1	2	2	2	2	1	2	1	2	2	2	2	3
1	3	3	1	1	1	1	1	2	6	5	6	5	5	5	6	5	5	6	5	6	6	5	5	5	5	5	5	5	5	4	2	4	4	5	4	4	4	5	4	5	4	5	5	4	5	6	7	6	7
1	2	2	2	4	1	2	1	4	1	6	5	5	1	4	2	4	4	4	5	1	5	3	4	3	1	2	4	4	5	5	1	5	4	4	4	4	3	4	4	5	4	5	4	4	3	5	6	5	5
2	4	1	1	2	1	2	1	3	2	6	6	3	3	5	1	1	5	5	4	2	4	2	5	5	5	5	5	2	2	2	3	2	1	2	1	2	1	2	2	1	2	1	1	2	2	1	3	2	2
2	3	4	1	2	1	2	2	2	6	6	1	5	1	2	5	4	3	6	5	3	6	6	5	1	6	1	1	4	5	4	1	4	4	5	4	4	5	5	3	5	5	5	5	4	5	5	6	6	7
1	2	3	1	1	3	2	2	3	5	4	5	2	4	1	6	6	4	4	1	3	3	1	3	4	4	1	5	5	4	5	2	3	5	4	3	4	4	4	5	5	4	5	5	5	4	4	1	3	1
1	5	4	2	4	3	2	1	3	6	5	5	5	5	5	5	6	5	5	6	6	6	5	5	5	6	6	4	3	5	5	1	4	4	5	4	5	5	4	5	5	4	5	5	4	4	7	6	6	7
2	3	3	2	1	2	2	2	3	5	5	5	6	6	5	5	5	6	5	6	5	5	5	5	5	6	6	5	5	4	4	1	5	5	4	3	4	5	4	5	4	5	3	4	4	4	5	6	7	6
2	2	4	2	1	2	2	2	4	6	6	1	5	1	2	5	4	3	6	5	3	6	6	5	1	6	1	1	4	4	5	1	5	4	4	5	4	5	5	4	4	3	5	5	5	4	5	6	6	6
1	4	4	1	4	2	2	1	1	5	6	6	6	5	4	5	5	5	6	5	6	6	6	5	4	4	5	5	5	4	5	3	5	4	5	4	4	5	4	3	5	3	5	4	4	4	5	6	5	5
1	5	4	1	4	1	2	2	1	2	1	1	4	3	3	3	5	2	3	3	3	6	5	2	5	4	2	5	5	4	5	1	4	5	4	3	4	4	5	5	4	5	5	4	4	4	1	1	3	1
1	4	3	3	1	1	2	2	1	5	5	5	5	6	5	6	5	5	6	5	5	5	6	5	5	5	6	5	4	5	4	3	4	5	4	5	4	4	5	3	5	4	5	4	4	5	6	7	3	5
2	5	3	2	2	1	2	2	4	3	3	3	3	1	2	5	3	3	6	4	2	6	1	1	6	4	1	1	5	3	4	2	4	4	5	4	4	5	4	5	4	4	5	5	5	4	6	6	5	5
2	4	4	1	1	1	2	1	1	1	2	2	4	2	1	3	1	1	6	3	5	4	6	6	2	4	2	2	4	5	4	1	4	4	4	5	4	4	5	4	5	4	5	4	4	5	6	6	5	7
1	3	4	1	1	2	2	2	3	2	4	3	3	5	4	1	6	5	5	3	1	4	2	2	1	6	5	1	5	4	4	3	5	4	4	5	4	5	5	5	4	3	3	5	5	4	1	2	2	3
2	5	4	2	1	1	2	2	1	5	6	4	3	3	1	5	4	2	3	4	2	4	2	6	1	2	6	6	1	2	2	5	2	2	1	2	2	2	2	2	1	1	1	3	1	2	1	3	2	3
2	5	1	2	1	1	2	2	3	3	5	6	3	3	6	4	1	3	2	3	4	3	5	1	4	6	2	5	4	2	5	3	5	5	2	1	4	5	3	2	1	2	3	5	4	3	2	3	5	7
1	5	3	1	3	1	2	2	4	1	1	1	3	2	1	2	2	2	1	1	1	2	1	1	2	1	2	2	4	5	5	3	4	4	5	3	4	4	4	4	4	4	5	4	4	5	2	3	2	1
2	4	4	1	2	2	2	1	3	2	1	4	3	5	1	3	6	2	3	6	5	1	5	1	6	2	4	5	5	4	4	2	3	5	4	4	4	4	4	3	4	3	5	5	4	4	1	6	7	4
1	5	4	1	1	3	2	1	1	6	4	5	6	6	5	6	6	5	5	5	5	6	5	6	5	5	6	5	4	5	4	3	4	5	4	5	4	4	5	3	5	4	5	4	4	5	7	5	6	5
2	4	2	2	3	1	2	1	2	6	5	5	5	5	5	5	6	5	5	6	6	6	5	5	5	6	6	4	4	4	4	3	5	3	4	3	4	5	5	4	4	5	5	5	4	5	7	4	4	7
2	4	3	1	1	1	2	2	3	4	6	6	5	5	5	5	6	5	6	6	6	5	6	5	6	5	6	5	5	4	5	3	5	4	5	4	4	5	4	3	5	3	5	4	4	4	6	6	5	6
2	2	3	2	1	2	1	1	1	2	2	1	1	2	1	3	2	2	1	1	1	1	2	2	1	1	2	2	3	1	3	3	5	2	4	5	5	2	2	2	4	1	3	2	3	2	7	5	4	5
2	5	3	1	1	1	2	2	2	2	3	2	6	1	4	6	6	6	6	5	5	3	4	4	4	1	6	6	1	2	2	3	2	2	2	2	2	1	2	2	2	2	1	2	2	2	2	1	3	1
2	3	4	3	1	2	2	2	1	6	5	6	4	5	6	6	5	5	5	5	4	5	4	5	5	4	5	6	3	2	4	2	2	1	1	3	5	4	5	4	1	4	5	1	4	1	6	3	5	4
2	2	1	1	1	1	2	1	2	2	1	4	3	5	1	3	6	2	3	6	5	1	5	1	6	2	4	5	1	5	2	3	3	4	3	1	5	3	5	4	1	3	4	4	3	5	7	4	6	1
1	5	3	1	1	3	2	2	4	5	3	5	3	1	5	4	6	2	4	4	2	2	4	6	4	5	4	4	3	3	4	2	3	5	2	3	3	5	5	3	4	1	2	1	3	1	6	7	7	4
1	5	4	2	1	1	2	2	3	6	2	4	1	1	3	1	2	3	2	4	2	2	6	2	6	4	4	2	1	1	4	3	3	1	1	3	5	1	1	3	2	4	2	2	1	3	6	2	2	5
1	4	3	2	1	3	2	1	4	6	5	6	5	5	6	5	5	6	5	5	6	5	6	4	5	6	5	5	5	4	5	2	4	4	4	4	5	4	5	5	4	5	5	5	5	4	7	7	6	5
1	5	4	2	1	2	2	2	3	6	6	6	6	5	5	4	6	6	5	6	6	5	6	5	6	5	4	5	5	4	5	2	4	4	4	4	5	4	5	5	4	5	5	5	5	4	6	7	6	7
2	1	4	3	2	1	2	1	4	6	5	5	5	4	5	6	6	5	5	6	5	5	6	6	6	6	5	6	5	4	4	1	4	4	5	5	4	5	5	3	4	4	5	5	5	4	7	6	6	5
1	3	4	1	1	2	2	1	1	6	6	6	5	6	5	4	5	4	5	6	6	6	6	4	5	5	6	5	5	5	4	3	4	4	5	4	5	5	4	5	5	4	4	5	3	4	6	7	5	5
1	2	3	2	2	3	2	2	4	3	6	6	4	4	5	1	1	4	6	6	4	4	2	3	4	6	4	1	1	5	3	5	4	5	4	5	4	3	3	2	4	4	4	1	4	1	2	2	3	4
1	1	3	2	1	1	2	2	3	2	1	4	3	5	1	3	6	2	3	6	5	1	5	1	6	2	4	5	5	5	4	1	5	4	4	5	5	4	5	3	4	5	3	5	4	4	6	5	5	7
2	1	4	2	4	1	2	2	4	6	5	5	5	6	2	2	2	3	5	3	6	2	5	6	1	3	4	1	2	2	3	2	2	1	1	5	5	2	3	3	2	5	4	1	2	4	7	3	6	2
2	5	4	1	4	1	2	1	1	6	6	6	4	5	5	5	5	5	5	5	5	5	5	4	6	5	5	5	4	1	3	2	5	5	4	3	3	1	4	2	5	4	5	1	3	1	3	7	5	7
1	5	4	2	1	3	2	2	3	6	6	6	5	6	5	4	5	4	5	6	6	6	6	4	5	5	6	5	5	4	5	1	4	4	3	4	4	5	3	4	5	4	5	4	4	4	7	5	5	4
2	2	4	1	1	2	2	2	3	5	5	6	5	5	5	4	4	5	5	6	6	5	4	5	5	5	6	4	1	2	3	1	4	4	1	1	4	1	2	2	1	5	1	1	5	1	5	5	6	7
1	3	2	1	2	2	2	2	2	2	1	4	3	5	1	3	6	2	3	6	5	1	5	1	6	2	4	5	5	5	3	3	5	4	4	4	4	5	4	4	4	4	5	5	4	4	4	7	5	6
2	4	4	1	4	3	2	2	2	2	1	1	1	1	2	2	1	1	2	1	1	1	3	2	3	2	2	1	1	2	2	5	2	2	2	1	2	1	1	2	2	2	1	2	2	2	3	2	2	3
1	2	2	1	4	2	2	2	4	2	3	6	5	5	4	2	5	3	6	6	1	2	5	6	4	4	5	3	3	5	4	3	4	4	4	3	5	4	5	3	4	5	4	5	5	5	1	2	3	3
2	2	4	3	2	1	2	2	1	1	6	1	5	6	1	4	6	3	5	1	3	4	6	5	2	1	4	6	5	4	4	1	1	5	2	1	5	1	2	1	4	3	5	5	5	3	7	1	2	6
1	2	3	1	2	3	2	2	2	2	1	1	1	2	1	3	2	1	1	1	2	1	2	2	1	1	2	2	1	5	3	5	5	2	5	3	2	4	2	1	3	4	1	2	4	3	1	6	7	4
2	5	1	3	2	2	2	1	4	5	5	5	6	5	5	5	5	6	6	5	6	5	5	5	5	6	6	5	1	4	4	5	3	5	1	2	4	1	5	2	4	5	4	4	2	2	1	1	6	7
1	2	3	1	2	3	2	1	3	5	1	6	3	4	4	5	2	1	2	3	6	5	3	4	4	3	4	5	2	4	2	1	4	2	4	3	1	4	4	3	2	3	5	2	5	1	1	6	2	5
2	2	4	3	1	3	2	1	2	1	6	3	5	4	1	5	6	3	5	1	5	5	6	6	1	1	5	5	5	5	4	1	5	4	4	4	4	4	4	4	5	4	5	3	4	3	6	6	6	5
2	5	4	1	2	1	2	2	3	2	2	1	3	6	6	2	1	1	6	4	2	2	4	3	6	2	4	1	5	3	4	4	2	4	1	4	4	3	4	1	2	3	1	2	2	3	3	3	6	5
1	5	1	1	2	1	2	1	1	3	3	3	3	1	3	2	6	3	3	1	1	2	6	4	3	3	6	6	2	2	2	3	2	2	2	3	2	2	1	2	1	2	1	3	2	2	3	2	1	2
1	4	1	1	1	2	2	2	1	5	5	6	5	6	4	5	6	5	5	5	6	6	6	6	5	6	5	6	4	5	4	1	4	4	5	4	4	5	5	3	5	5	5	5	4	5	7	6	7	4
1	3	3	1	4	2	2	2	2	1	1	1	3	2	1	2	2	2	1	1	1	2	1	1	2	1	2	2	3	1	3	4	1	2	2	2	1	3	3	4	4	3	1	5	2	4	6	5	5	7
1	5	4	3	2	2	2	1	4	2	2	4	3	3	4	5	2	5	6	5	6	4	5	3	1	3	4	2	5	4	4	1	4	4	5	5	4	5	5	3	4	4	5	5	5	4	5	4	7	5
1	2	4	2	1	2	2	2	4	4	6	6	5	4	5	5	5	6	6	5	6	6	5	5	6	6	6	6	5	4	4	1	4	4	5	5	4	5	5	3	4	4	5	5	5	4	6	6	6	5
2	4	4	1	2	1	2	2	2	5	5	3	1	2	6	5	2	4	4	1	1	5	3	5	4	6	4	4	1	3	1	1	4	5	1	2	2	5	5	5	5	3	3	1	2	4	6	2	3	3
1	1	1	2	4	1	2	1	4	2	2	4	3	3	4	5	2	5	6	5	6	4	5	3	1	3	4	2	2	2	2	3	1	3	2	1	3	2	2	2	2	2	1	1	2	3	1	3	1	3
2	3	3	2	3	3	2	1	3	5	4	5	2	4	1	6	6	4	4	1	3	3	1	3	4	4	1	5	5	4	5	3	5	5	3	5	3	4	4	3	4	4	5	5	5	4	5	6	6	5
1	4	3	2	2	1	2	2	2	4	5	5	5	6	4	6	5	6	5	6	4	5	4	5	6	5	5	4	4	5	3	4	2	2	3	4	1	2	4	1	3	2	2	5	1	4	7	7	4	5
1	4	3	2	2	1	2	2	2	3	5	3	1	4	4	4	3	3	3	6	1	3	1	4	4	5	5	1	4	4	5	1	4	4	5	5	5	5	4	4	4	4	5	4	4	4	5	6	4	4
1	3	2	1	2	1	2	2	4	5	5	5	5	5	6	6	5	6	5	6	5	6	5	5	5	6	5	4	4	5	4	1	4	4	5	4	4	5	5	3	5	5	5	5	4	5	6	7	6	6
2	5	3	1	2	2	2	2	3	5	6	6	6	5	5	5	5	5	5	5	5	6	6	5	6	6	6	5	5	4	5	3	5	4	5	4	5	5	4	3	4	4	5	4	4	5	7	5	6	7
2	4	2	1	1	2	2	1	3	5	1	6	3	6	5	3	5	3	2	2	3	1	1	4	3	4	2	1	4	4	3	2	4	5	4	5	3	3	4	4	5	4	5	4	4	4	1	2	2	3
2	3	1	2	1	1	2	2	2	6	4	2	6	5	2	3	2	2	6	1	1	3	5	1	5	1	3	3	5	4	4	2	5	4	4	4	3	5	4	4	5	4	5	4	4	5	1	2	2	3
2	4	3	2	4	2	2	2	3	5	4	1	2	3	4	6	6	5	4	3	5	3	3	3	5	5	6	6	4	5	3	3	4	4	3	4	4	5	3	3	5	4	3	5	5	4	5	7	5	4
1	2	4	1	2	1	2	1	2	5	5	5	5	5	4	5	5	5	5	5	6	5	6	5	5	5	5	5	5	5	5	1	4	4	4	4	5	4	4	4	4	4	5	5	3	4	6	5	6	6
1	3	3	1	4	1	2	2	4	5	5	6	2	1	2	3	2	1	3	2	3	2	5	3	3	1	3	5	5	4	5	1	4	4	4	4	4	4	4	5	3	3	5	5	5	5	6	7	4	6
2	5	4	1	2	1	2	2	2	5	5	6	6	5	5	4	6	5	5	6	5	5	5	5	5	5	6	6	4	4	3	4	5	1	5	4	5	1	5	5	4	5	5	1	4	5	3	7	5	6
2	3	1	1	2	1	2	2	3	4	6	4	3	1	1	6	6	5	2	2	6	6	1	5	3	1	1	1	4	5	5	1	5	4	5	4	4	5	4	5	5	3	5	4	4	4	1	3	3	3
1	4	3	1	4	1	2	1	3	2	2	1	1	2	2	2	2	1	2	1	1	1	3	3	1	1	2	2	5	4	4	2	4	4	5	4	4	5	4	3	4	3	5	5	4	5	1	1	3	1
1	5	4	1	3	2	2	2	2	6	6	5	6	6	4	5	6	5	5	5	5	5	6	5	6	5	6	5	5	1	4	4	2	4	2	2	5	1	3	3	1	1	1	4	5	4	3	7	7	4
1	5	4	1	4	2	2	2	3	2	3	6	2	5	5	3	5	5	6	3	5	4	1	1	2	4	6	5	3	3	4	1	4	4	5	4	4	5	5	5	5	4	3	3	5	5	6	5	4	6
2	4	2	1	1	2	2	2	1	2	1	2	1	1	2	1	1	3	1	2	1	1	2	2	2	2	2	2	4	4	4	1	4	5	5	5	4	4	5	4	4	4	5	4	5	4	1	2	1	3
2	3	4	2	1	1	1	2	2	5	5	5	5	4	4	5	6	5	5	6	5	6	6	5	5	6	6	6	4	2	1	4	1	5	4	4	5	5	1	1	3	2	1	5	5	5	6	2	2	5
2	5	4	3	1	1	2	2	4	2	5	4	5	5	3	4	3	4	3	1	1	1	2	6	4	2	1	5	2	2	2	5	1	2	2	2	2	2	1	1	2	2	2	2	2	1	1	3	2	2
1	5	3	1	4	2	2	2	4	5	6	6	5	6	5	5	6	5	5	4	6	6	4	6	6	5	5	6	3	4	3	2	5	3	4	5	3	2	3	1	3	5	4	3	2	5	3	7	7	4
1	4	3	2	2	2	2	2	2	5	5	5	6	6	6	5	5	5	4	6	4	6	6	4	5	6	6	4	5	5	4	2	4	4	5	4	4	4	5	4	5	4	5	5	4	5	1	4	4	7
1	3	3	1	2	1	2	1	3	5	5	4	6	5	5	5	5	5	5	5	6	6	4	5	6	5	5	5	4	5	2	5	1	3	1	3	5	4	1	1	3	2	5	4	5	5	3	7	5	7
1	2	4	1	4	2	2	2	2	6	6	6	5	6	5	4	5	6	5	5	6	6	6	5	4	6	5	5	5	4	5	3	5	5	3	5	3	4	4	3	4	4	5	5	5	4	5	6	6	7
1	2	1	1	2	1	2	1	1	5	5	5	6	4	6	5	5	5	4	5	6	5	5	5	5	5	4	6	4	4	3	3	2	1	3	4	1	3	3	5	2	1	3	1	2	2	3	5	5	7
2	2	3	2	1	2	2	2	1	6	4	5	6	6	5	6	6	5	5	5	5	6	5	6	5	5	6	5	5	3	5	2	4	4	4	4	5	4	4	4	4	4	5	5	5	5	7	6	6	7
1	2	1	1	1	2	2	2	4	2	3	6	2	5	5	3	5	5	6	3	5	4	1	1	2	4	6	5	5	4	5	1	5	4	5	5	4	4	4	3	5	3	5	5	5	4	6	4	5	5
1	3	4	1	2	3	2	1	1	5	5	6	6	5	6	5	5	5	6	6	6	5	5	4	5	5	5	5	5	5	4	1	4	5	4	4	5	5	3	5	5	5	5	4	4	5	6	6	5	7
2	4	4	1	2	2	2	1	3	1	3	5	1	4	3	4	2	4	1	2	2	5	6	6	2	5	3	1	1	2	2	4	1	1	1	2	2	2	2	2	1	1	1	1	1	1	2	3	2	1
1	3	4	2	1	2	2	1	3	2	1	1	1	2	1	3	2	1	1	1	2	1	2	2	1	1	2	2	2	2	3	3	3	1	2	1	2	2	1	2	2	1	3	2	1	1	2	7	5	2
1	3	4	1	1	2	2	1	2	5	1	6	3	6	5	3	5	3	2	2	3	1	1	4	3	4	2	1	4	4	5	2	5	4	5	4	5	4	4	5	5	4	3	3	4	4	7	7	6	5
2	5	4	1	2	1	1	2	4	6	5	6	6	5	6	5	5	6	5	6	6	5	4	6	4	6	4	5	5	4	5	2	4	5	3	4	5	5	4	5	5	4	3	4	3	4	5	6	5	7
1	4	1	1	4	1	2	1	3	3	3	5	5	3	2	1	4	6	4	5	2	2	3	1	4	6	4	6	5	4	4	1	4	4	4	5	4	4	3	4	4	4	5	5	5	4	6	6	6	6
2	1	3	1	1	1	2	1	3	6	5	6	5	5	5	6	5	5	6	5	6	6	5	5	5	5	5	5	5	5	4	3	4	4	5	4	5	5	4	5	5	4	4	5	3	4	7	5	6	7
1	5	3	1	2	2	2	1	1	5	6	4	3	3	1	5	4	2	3	4	2	4	2	6	1	2	6	6	5	4	4	1	5	4	4	5	4	5	5	4	4	5	3	4	4	4	4	6	6	4
2	3	4	1	1	2	2	1	1	6	6	6	5	6	4	5	5	5	5	5	5	6	5	5	5	5	5	5	4	5	4	2	4	4	4	3	5	5	4	4	4	5	3	5	5	4	5	5	5	7
2	3	1	2	1	1	2	2	3	5	6	6	5	5	4	5	5	4	5	4	6	5	5	5	5	6	6	5	5	4	5	3	5	5	3	5	3	4	4	3	4	4	5	5	5	4	6	7	5	5
2	5	3	1	2	2	2	1	4	5	5	3	1	2	6	5	2	4	4	1	1	5	3	5	4	6	4	4	4	5	3	2	4	3	4	3	4	3	4	4	4	3	4	4	3	5	5	6	6	5
1	5	4	2	4	1	2	1	4	5	1	6	3	4	4	5	2	1	2	3	6	5	3	4	4	3	4	5	5	4	4	1	4	5	4	5	4	4	5	4	4	3	5	5	5	4	4	4	2	2
2	2	1	1	2	2	2	2	1	2	6	1	5	5	3	6	2	4	6	1	6	4	5	3	1	3	5	5	4	5	5	2	4	4	5	4	4	3	5	4	4	4	4	5	5	4	7	5	5	4
2	4	1	1	1	2	2	2	4	3	2	1	3	2	6	2	3	3	1	4	6	4	2	2	4	5	6	6	2	2	2	5	1	2	2	2	3	2	2	2	2	3	3	2	2	1	2	1	3	1
1	2	4	3	2	1	2	2	3	2	2	1	2	1	3	2	2	2	1	1	2	3	1	1	1	1	2	1	3	4	5	1	4	4	4	4	5	4	4	4	4	5	5	4	5	5	3	4	2	2
1	1	4	1	1	1	2	1	3	5	5	6	5	5	4	6	5	4	5	6	6	6	6	5	5	5	5	4	5	4	4	1	4	4	3	4	5	4	4	3	4	4	5	4	4	4	5	7	5	6
1	3	3	1	3	1	2	2	3	1	2	2	4	2	1	3	1	1	6	3	5	4	6	6	2	4	2	2	4	5	3	1	5	4	5	3	4	4	3	4	5	4	4	4	4	4	7	5	5	7
2	3	4	1	1	1	2	2	2	5	1	6	3	6	5	3	5	3	2	2	3	1	1	4	3	4	2	1	5	5	5	2	4	4	3	4	3	4	4	5	5	3	3	5	3	4	5	6	4	4
1	5	4	2	4	1	2	1	1	4	6	4	3	1	1	6	6	5	2	2	6	6	1	5	3	1	1	1	4	4	4	2	4	4	5	5	3	4	5	4	5	3	5	5	4	3	6	7	6	5
2	5	4	1	4	1	2	2	1	1	3	5	1	4	3	4	2	4	1	2	2	5	6	6	2	5	3	1	4	4	5	1	4	4	4	4	4	4	5	4	4	4	3	4	4	4	4	6	5	6
2	4	3	1	1	1	2	1	2	3	2	1	3	2	6	2	3	3	1	4	6	4	2	2	4	5	6	6	2	2	1	3	2	2	2	2	1	2	2	1	2	1	3	1	2	2	1	3	2	3
2	2	3	2	2	1	2	1	3	2	5	6	3	5	2	5	6	1	2	5	5	5	2	3	6	5	2	1	3	5	3	2	4	4	5	4	4	5	3	4	4	4	5	5	5	4	6	4	6	4
[truncated: 6 more columns]

## Sheet: tags
标题	数字	标签
Gender	1.0	女
	2.0	男
Age	1.0	25岁及以下
	2.0	26-30岁
	3.0	31-35岁
	4.0	36-40岁
	5.0	41岁及以上
Teaching experience	1.0	11-20年
	2.0	21年及以上
	3.0	3年及以下
	4.0	4-10年
Education	1.0	大学本科
	2.0	本科以下
	3.0	硕士研究生及以上
Professional title	1.0	一级教师
	2.0	二级教师
	3.0	正高级教师
	4.0	高级教师
School location	1.0	乡村
	2.0	县镇（县城、乡镇）
	3.0	城市（地级市、省会城市城区）
Grade 9 teaching assignment	1.0	否
	2.0	是
Homeroom teacher role	1.0	否
	2.0	是
Weekly PE teaching load	1.0	10节及以下
	2.0	11-15节
	3.0	16-20节
	4.0	21节及以上
