# Supplementary material for: Teacher self-efficacy and thriving at work among junior high school physical education teachers: the mediating role of basic psychological need satisfaction
Source: Front Psychol. 2026 May 13;17:1846810. doi: 10.3389/fpsyg.2026.1846810 (PMC13213921; doi:10.3389/fpsyg.2026.1846810)
Supplement: Supplementary file 4 [file Table_2.XLSX]

## Sheet: 正式数据
@1.您的性别	@2.您的年龄	@3.您作为体育教师的总教龄	@4.您的最高学历	@5.您当前的职称	@6.您所在的学校位于	@7.您目前是否承担初三年级（九年级）的体育教	@8.您目前是否兼任班主任工作	@9.您平均每周的体育课时总量（含所有班级教学	@1.我能建立一套对学生具有约束力的课堂行为规	@2.我能迅速平息课堂上的混乱和吵闹情形	@3.我能使那些调皮学生遵守课堂纪律	@4.我能及时处理课堂上的突发问题，保持流畅紧	@5.我能轻而易举地处理课堂上学生的捣乱行为	@6.我能把抽象复杂的教材讲述得清晰明了，学生	@7.我能把学生已掌握的技能和经验与新教材内容	@8.我能提供有效的演示，帮助学生理解和掌握技	@9.我能将枯燥的教材趣味化，唤起学生的学习热	@10.我能根据学生不同水平，调整教学的进度、难	@11.我能运用各种方法与技巧，激发学生学习动机	@12.对于学生的进步，我能及时给予肯定和鼓励	@13.我能鼓励学生针对问题主动提出自己的想法。	@14.我能运用不同的教学方法，提高教学效果实现	@15.我能准确地判断出学生对教学内容的掌握程度	@16.我能以平等的方式与学生探讨各种问题	@17.我能充分给予学生自我表达和做决定的机会	@18.我能与学生分享彼此的经验，促进师生感情交	@19.即使很忙，我也能抽出时间参加学生组织的活	@20.我能成为学生可信赖的朋友	教学	@1.在工作中，我感到可以自由地表达自己的想法	@2.在工作中，我感觉可以做真实的自己。	@3.在工作中，我常常感觉自己必须遵从他人的命	@4.如果可以选择，我会用不同的方式来完成工作	@5.我不得不做的工作任务，与我真正想做的事是	@6.我感到可以自由地按照自己认为最好的方式来	@7.我并不觉得在自己的工作上真的有能力。（R）	@8.我真正精通自己工作岗位上的任务。	@9.我感觉到自己在工作上有能力。	@10.我怀疑自己是否有能力恰当地完成工作。（R	@11.我擅长自己在工作上所做的事情。	@12.我有信心自己即使能完成工作中最困难的任务	@13.我并不觉得自己与工作上的其他人有真正的联	@14.在工作中，我感觉自己是团队的一份子。	@15.在工作中，我并不真正与其他同事交往。（R	@16.在工作中，我可以与人谈论那些对我真正重要	@17.和同事在一起时，我常感到孤独。（R）	@18.我工作中的一些同事是我的亲密朋友	基本	@1.我感到生机勃勃。
男	41岁及以上	3年及以下	硕士研究生及以上	二级教师	乡村	是	是	11-15节	2	5	6	3	5	2	5	6	2	1	2	5	5	5	2	3	6	5	2	1	3.65	2	2	1	5	1	1	2	1	3	2	2	2	2	3	3	1	2	1	2	3
女	41岁及以上	3年及以下	大学本科	二级教师	县镇（县城、乡镇）	是	是	16-20节	4	2	3	3	2	4	5	4	2	1	6	1	4	5	3	6	5	6	1	4	3.55	4	4	4	1	4	4	4	5	4	4	4	4	5	4	5	5	4	3	4	2
女	25岁及以下	4-10年	大学本科	正高级教师	乡村	是	是	21节及以上	5	5	6	6	6	5	6	4	6	5	5	5	6	6	5	5	5	6	6	5	5.4	5	5	4	3	4	4	5	4	5	5	4	5	5	4	4	5	3	4	4.33333	6
男	41岁及以上	11-20年	本科以下	高级教师	县镇（县城、乡镇）	是	是	16-20节	5	1	2	5	3	4	3	3	6	2	6	4	3	1	4	1	5	6	2	1	3.35	1	4	5	1	3	1	2	4	5	2	4	4	3	2	5	3	2	4	3.05556	3
女	26-30岁	3年及以下	大学本科	一级教师	县镇（县城、乡镇）	是	是	10节及以下	5	5	6	2	1	2	3	2	5	1	3	2	3	2	5	3	3	1	3	5	3.1	1	2	1	5	2	2	2	1	2	2	2	2	1	1	1	2	2	2	1.83333	3
男	36-40岁	3年及以下	大学本科	二级教师	县镇（县城、乡镇）	是	否	21节及以上	1	1	1	3	2	1	2	2	3	2	1	1	1	2	1	1	2	1	2	2	1.6	3	4	3	1	4	4	4	5	4	4	5	4	5	4	5	5	4	4	4	1
女	36-40岁	11-20年	本科以下	一级教师	乡村	是	否	16-20节	3	3	4	2	3	6	6	4	6	5	2	2	3	4	2	3	5	2	2	4	3.55	1	2	3	5	1	1	1	1	3	2	2	1	1	2	2	1	1	2	1.77778	1
女	26-30岁	3年及以下	大学本科	一级教师	城市（地级市、省会城市城区）	是	否	16-20节	5	6	6	5	5	6	4	6	4	5	5	4	4	5	5	5	5	6	4	6	5.05	4	2	1	2	3	2	5	2	4	2	4	3	1	2	3	3	4	2	2.72222	6
女	41岁及以上	3年及以下	本科以下	二级教师	县镇（县城、乡镇）	是	是	21节及以上	2	5	4	5	5	3	4	3	3	4	3	1	1	1	2	6	4	2	1	5	3.2	3	1	3	3	5	2	4	5	5	2	2	2	4	1	3	2	3	2	2.88889	4
男	26-30岁	4-10年	本科以下	高级教师	乡村	是	是	10节及以下	2	5	3	1	6	2	3	3	3	3	1	5	1	5	3	3	2	2	6	3	3.1	4	4	4	1	3	4	4	4	5	4	4	4	4	5	5	5	5	4	4.05556	2
女	41岁及以上	3年及以下	大学本科	二级教师	城市（地级市、省会城市城区）	是	否	11-15节	5	3	5	3	1	5	4	6	4	2	4	4	2	2	4	6	4	5	4	4	3.85	4	4	4	1	4	4	5	4	4	5	5	4	4	4	3	4	4	5	4	7
女	26-30岁	11-20年	大学本科	高级教师	城市（地级市、省会城市城区）	是	是	11-15节	6	5	6	5	6	5	5	5	5	6	5	6	5	6	6	5	5	6	5	5	5.4	2	5	5	4	1	4	1	5	2	4	4	1	4	5	3	5	5	3	3.5	7
女	31-35岁	3年及以下	大学本科	二级教师	县镇（县城、乡镇）	是	否	11-15节	4	1	6	6	2	1	4	2	5	4	3	3	4	3	2	2	5	6	3	6	3.6	3	5	5	2	5	5	4	4	4	4	4	4	4	4	4	4	3	5	4.05556	5
女	36-40岁	11-20年	大学本科	二级教师	县镇（县城、乡镇）	是	是	10节及以下	1	6	1	5	6	1	4	6	5	3	5	1	3	4	6	5	2	1	4	6	3.75	5	4	5	3	4	4	3	4	5	4	3	4	5	4	5	5	4	5	4.22222	4
女	25岁及以下	3年及以下	本科以下	高级教师	乡村	是	否	21节及以上	4	5	6	5	5	5	5	5	6	4	5	5	6	6	4	5	5	6	5	4	5.05	5	4	4	3	4	4	3	4	4	5	4	4	4	4	4	5	4	5	4.11111	4
女	31-35岁	4-10年	本科以下	一级教师	县镇（县城、乡镇）	是	是	21节及以上	2	1	1	4	3	3	3	5	4	2	3	3	3	6	5	2	5	4	2	5	3.3	5	4	4	2	4	5	4	5	4	4	4	4	4	4	5	5	5	3	4.16667	4
男	31-35岁	3年及以下	硕士研究生及以上	二级教师	乡村	是	否	10节及以下	1	1	1	3	2	1	2	2	3	2	1	1	1	2	1	1	2	1	2	2	1.6	5	4	5	3	5	4	5	5	4	4	4	5	4	5	5	5	4	4	4.44444	2
女	31-35岁	3年及以下	本科以下	正高级教师	县镇（县城、乡镇）	是	否	16-20节	3	2	1	3	2	6	2	3	3	3	1	4	6	4	2	2	4	5	6	6	3.4	5	4	5	3	5	4	5	4	5	5	4	3	4	4	5	4	4	5	4.33333	7
女	36-40岁	11-20年	大学本科	一级教师	县镇（县城、乡镇）	是	是	16-20节	2	1	1	1	1	2	2	2	1	2	2	1	2	2	1	2	1	2	2	3	1.65	3	1	3	3	2	5	2	5	1	3	1	4	5	1	2	4	1	3	2.72222	7
男	36-40岁	3年及以下	本科以下	二级教师	县镇（县城、乡镇）	是	是	16-20节	6	1	6	3	6	4	1	3	4	2	5	1	3	6	6	5	1	6	4	5	3.9	5	1	3	2	4	3	3	2	3	4	4	5	3	4	1	2	1	3	2.94444	2
女	36-40岁	3年及以下	本科以下	高级教师	县镇（县城、乡镇）	是	是	10节及以下	4	6	6	5	4	5	5	5	5	6	6	5	6	6	5	5	6	6	6	6	5.4	5	5	4	3	4	4	5	4	5	5	4	5	5	4	4	5	3	4	4.33333	7
女	36-40岁	3年及以下	大学本科	二级教师	乡村	是	是	16-20节	2	5	4	5	5	3	4	3	3	4	3	1	1	1	2	6	4	2	1	5	3.2	2	2	2	5	3	1	3	2	1	3	2	2	2	1	1	1	1	2	2	1
女	25岁及以下	3年及以下	本科以下	二级教师	乡村	是	否	10节及以下	6	6	6	5	6	5	4	5	4	6	5	5	6	6	6	5	4	6	5	5	5.3	4	5	4	3	4	5	4	5	4	4	5	3	5	4	5	4	4	5	4.27778	5
男	36-40岁	4-10年	大学本科	二级教师	县镇（县城、乡镇）	是	是	10节及以下	5	6	6	6	5	6	4	4	5	5	6	6	6	6	6	5	4	6	6	4	5.35	5	5	4	2	4	4	5	4	4	4	5	4	5	4	5	5	4	5	4.33333	7
女	31-35岁	4-10年	硕士研究生及以上	二级教师	城市（地级市、省会城市城区）	是	是	10节及以下	4	6	1	6	4	3	4	1	3	4	4	5	2	6	4	6	2	4	1	1	3.55	1	5	1	1	5	4	1	4	3	3	5	5	1	2	1	2	1	5	2.77778	6
女	41岁及以上	11-20年	大学本科	高级教师	城市（地级市、省会城市城区）	是	否	21节及以上	5	5	6	6	6	5	6	4	6	5	5	5	6	6	5	5	5	6	6	5	5.4	5	4	5	3	5	4	5	4	4	5	4	3	5	3	5	4	4	4	4.22222	6
女	31-35岁	4-10年	大学本科	高级教师	城市（地级市、省会城市城区）	否	是	21节及以上	6	5	4	6	5	5	6	4	6	5	4	5	5	6	6	5	5	5	5	6	5.2	4	5	5	1	4	4	4	4	4	5	4	5	5	4	5	5	5	4	4.27778	4
男	26-30岁	11-20年	大学本科	二级教师	县镇（县城、乡镇）	是	是	21节及以上	1	1	1	3	2	1	2	2	3	2	1	1	1	2	1	1	2	1	2	2	1.6	2	2	2	5	3	2	2	2	1	1	2	2	3	2	1	1	2	2	2.05556	3
女	36-40岁	21年及以上	大学本科	一级教师	乡村	是	否	21节及以上	5	4	1	2	3	4	6	6	6	5	4	3	5	3	3	3	5	5	6	6	4.25	1	2	2	5	2	2	2	1	2	1	1	2	2	2	1	2	2	2	1.88889	3
女	36-40岁	3年及以下	大学本科	二级教师	县镇（县城、乡镇）	是	否	16-20节	5	5	5	5	5	6	6	5	6	6	5	6	5	6	5	5	5	6	5	4	5.3	5	4	5	2	4	4	4	4	5	4	5	5	4	5	5	5	5	4	4.38889	7
女	41岁及以上	3年及以下	大学本科	二级教师	乡村	是	是	21节及以上	5	5	5	6	6	5	5	6	6	6	6	5	6	5	6	5	4	4	6	6	5.4	3	5	4	1	5	4	5	4	4	4	5	3	3	4	4	5	5	4	4	1
女	41岁及以上	3年及以下	本科以下	高级教师	城市（地级市、省会城市城区）	是	是	16-20节	6	6	6	6	6	5	5	5	6	4	5	5	5	5	5	6	6	5	5	5	5.35	4	5	2	5	1	3	1	3	5	4	1	1	3	2	5	4	5	5	3.27778	1
女	41岁及以上	4-10年	大学本科	二级教师	县镇（县城、乡镇）	是	否	11-15节	3	6	2	4	3	6	4	1	1	5	2	4	2	6	1	3	5	5	5	4	3.6	3	2	4	2	2	1	1	3	5	4	5	4	1	4	5	1	4	1	2.88889	5
女	26-30岁	4-10年	硕士研究生及以上	二级教师	县镇（县城、乡镇）	是	否	21节及以上	4	1	6	6	2	1	4	2	5	4	3	3	4	3	2	2	5	6	3	6	3.6	3	5	4	1	4	5	4	4	5	5	4	4	4	4	3	5	5	5	4.11111	6
女	36-40岁	21年及以上	大学本科	正高级教师	乡村	是	否	10节及以下	6	5	5	5	4	5	5	4	5	5	5	5	6	6	6	4	5	5	5	5	5.05	5	5	4	3	5	4	4	5	4	4	5	3	4	3	3	4	4	4	4.05556	4
男	31-35岁	3年及以下	本科以下	高级教师	县镇（县城、乡镇）	是	是	10节及以下	4	2	3	3	2	4	5	4	2	1	6	1	4	5	3	6	5	6	1	4	3.55	4	4	4	3	4	4	4	5	5	4	4	5	4	3	3	5	4	3	4	6
男	26-30岁	3年及以下	本科以下	二级教师	乡村	是	是	10节及以下	5	1	2	5	3	4	3	3	6	2	6	4	3	1	4	1	5	6	2	1	3.35	1	2	2	5	2	2	2	3	2	2	2	2	1	1	3	1	2	3	2.11111	3
男	41岁及以上	21年及以上	大学本科	一级教师	县镇（县城、乡镇）	是	否	10节及以下	4	1	6	6	2	1	4	2	5	4	3	3	4	3	2	2	5	6	3	6	3.6	2	1	1	4	2	2	1	2	2	2	2	1	2	1	3	2	2	1	1.83333	3
女	25岁及以下	3年及以下	大学本科	高级教师	乡村	是	否	16-20节	1	1	1	3	2	1	2	2	3	2	1	1	1	2	1	1	2	1	2	2	1.6	4	4	4	1	4	4	4	4	5	4	4	3	4	3	5	4	5	3	3.83333	3
女	36-40岁	3年及以下	大学本科	二级教师	县镇（县城、乡镇）	是	是	16-20节	3	3	3	3	1	2	5	3	6	3	6	4	2	6	1	1	6	4	1	1	3.2	2	3	2	5	2	2	2	2	1	3	1	1	2	2	2	2	2	2	2.11111	2
男	31-35岁	4-10年	大学本科	一级教师	城市（地级市、省会城市城区）	是	否	21节及以上	5	6	6	6	5	6	4	4	5	5	6	6	6	6	6	5	4	6	6	4	5.35	4	5	4	1	4	4	5	4	4	5	5	3	5	5	5	5	4	5	4.27778	6
男	26-30岁	3年及以下	大学本科	正高级教师	城市（地级市、省会城市城区）	是	否	21节及以上	2	2	1	1	2	2	2	2	1	1	2	1	1	1	3	3	1	1	2	2	1.65	3	4	3	1	5	4	4	4	5	4	4	3	4	4	3	5	4	4	3.77778	1
男	36-40岁	4-10年	大学本科	一级教师	城市（地级市、省会城市城区）	是	否	16-20节	3	5	3	1	4	4	4	3	6	3	3	6	1	3	1	4	4	5	5	1	3.45	2	2	2	4	2	1	2	1	2	2	1	2	1	2	1	1	2	2	1.77778	3
女	41岁及以上	4-10年	硕士研究生及以上	一级教师	乡村	是	是	11-15节	3	2	3	4	5	6	3	2	2	2	3	6	3	6	4	3	4	5	2	1	3.45	1	3	1	1	4	5	1	2	2	5	5	5	5	3	3	1	2	4	2.94444	5
男	26-30岁	3年及以下	大学本科	正高级教师	乡村	是	否	10节及以下	1	1	1	1	1	2	2	2	3	1	2	2	1	1	2	1	2	1	3	1	1.55	1	3	2	5	1	2	2	1	2	2	1	2	1	2	2	1	1	3	1.88889	1
男	31-35岁	4-10年	本科以下	一级教师	县镇（县城、乡镇）	是	否	11-15节	4	6	1	6	4	3	4	1	3	4	4	5	2	6	4	6	2	4	1	1	3.55	5	5	4	1	4	4	4	4	4	5	4	5	5	4	5	4	4	4	4.16667	7
男	41岁及以上	4-10年	硕士研究生及以上	一级教师	城市（地级市、省会城市城区）	是	是	21节及以上	2	4	3	3	5	4	1	6	6	5	5	3	1	4	2	2	1	6	5	1	3.45	4	5	5	1	4	4	5	3	4	4	4	4	4	4	4	4	3	4	3.88889	1
男	36-40岁	3年及以下	大学本科	一级教师	县镇（县城、乡镇）	是	否	21节及以上	5	5	6	5	4	5	5	5	5	5	5	5	5	5	6	6	5	5	5	5	5.1	3	5	4	1	4	5	5	4	5	4	4	5	4	4	3	4	5	5	4.11111	7
女	41岁及以上	11-20年	大学本科	二级教师	县镇（县城、乡镇）	是	是	16-20节	6	5	5	5	6	5	5	5	4	6	5	6	6	6	4	6	6	6	5	5	5.35	1	5	5	1	3	3	3	4	3	2	5	2	1	4	3	4	5	5	3.27778	7
男	26-30岁	4-10年	大学本科	正高级教师	城市（地级市、省会城市城区）	是	否	16-20节	4	6	6	5	5	5	5	6	5	5	6	6	6	5	6	5	6	5	6	5	5.4	5	4	4	1	4	4	5	5	4	5	5	3	4	4	5	5	5	4	4.22222	6
女	41岁及以上	3年及以下	大学本科	高级教师	县镇（县城、乡镇）	是	否	10节及以下	4	6	6	5	5	5	5	6	5	5	6	6	6	5	6	5	6	5	6	5	5.4	3	4	3	1	5	3	2	2	2	4	5	4	3	1	5	5	3	4	3.27778	7
男	25岁及以下	11-20年	硕士研究生及以上	高级教师	乡村	是	是	10节及以下	2	1	2	1	1	2	1	1	1	3	1	2	1	1	2	2	2	2	2	2	1.6	3	4	4	3	4	4	5	5	4	4	5	4	4	4	3	5	4	4	4.05556	6
女	26-30岁	11-20年	本科以下	二级教师	乡村	是	否	10节及以下	6	1	4	1	2	2	3	3	6	5	5	2	2	3	1	5	3	6	6	3	3.45	1	2	2	5	2	2	2	2	1	1	3	3	2	2	1	2	1	1	1.94444	4
男	31-35岁	4-10年	硕士研究生及以上	二级教师	县镇（县城、乡镇）	是	否	16-20节	6	1	4	1	2	2	3	3	6	5	5	2	2	3	1	5	3	6	6	3	3.45	4	4	4	2	5	4	5	4	5	3	4	3	4	4	5	5	4	4	4.05556	6
男	36-40岁	4-10年	大学本科	一级教师	乡村	是	是	21节及以上	4	6	4	6	5	5	5	6	5	5	5	6	6	4	4	5	4	4	5	6	5	2	5	5	4	1	4	1	5	2	4	4	1	4	5	3	5	5	3	3.5	5
男	36-40岁	3年及以下	大学本科	高级教师	乡村	是	否	16-20节	6	5	5	5	4	5	6	6	4	5	5	6	5	5	6	6	6	6	5	6	5.35	5	4	4	1	4	4	5	5	4	5	5	3	4	4	5	5	5	4	4.22222	6
女	26-30岁	4-10年	大学本科	正高级教师	城市（地级市、省会城市城区）	是	否	11-15节	2	2	1	5	5	1	2	2	6	3	3	6	3	3	1	4	1	1	1	4	2.8	4	3	4	1	4	4	5	5	4	4	4	4	4	5	5	4	5	3	4	7
女	41岁及以上	3年及以下	大学本科	一级教师	县镇（县城、乡镇）	是	否	16-20节	6	5	6	5	5	5	6	6	5	5	6	5	6	6	4	6	5	5	4	6	5.35	4	5	5	1	4	4	5	4	4	5	5	4	4	4	5	5	4	3	4.16667	7
男	41岁及以上	3年及以下	本科以下	一级教师	县镇（县城、乡镇）	是	否	16-20节	1	3	2	6	4	5	3	4	6	1	3	2	3	4	2	1	3	3	3	4	3.15	4	4	4	2	5	4	4	4	4	4	3	4	5	3	5	5	3	4	3.94444	6
女	31-35岁	3年及以下	本科以下	二级教师	乡村	是	否	21节及以上	4	6	6	5	6	4	6	4	4	5	6	6	5	5	6	5	5	5	6	4	5.15	4	5	4	3	4	5	4	5	4	4	5	3	5	4	5	4	4	5	4.27778	5
男	41岁及以上	3年及以下	大学本科	二级教师	乡村	是	是	11-15节	1	1	1	1	1	2	2	2	3	1	2	2	1	1	2	1	2	1	3	1	1.55	1	5	3	5	5	2	5	3	2	4	2	1	3	4	1	2	4	3	3.05556	4
女	36-40岁	4-10年	大学本科	一级教师	乡村	是	否	21节及以上	2	1	2	1	1	2	1	1	1	3	1	2	1	1	2	2	2	2	2	2	1.6	5	4	5	1	5	4	5	4	5	4	5	5	4	5	4	3	5	4	4.27778	2
女	36-40岁	3年及以下	大学本科	高级教师	乡村	是	否	21节及以上	4	5	6	5	6	6	5	5	5	5	4	5	4	5	5	5	5	6	5	6	5.1	2	2	1	1	2	3	4	4	3	3	3	2	1	5	3	2	3	1	2.5	4
女	25岁及以下	4-10年	大学本科	二级教师	城市（地级市、省会城市城区）	是	是	16-20节	5	5	6	6	6	4	5	5	5	5	6	5	6	5	5	5	6	5	6	6	5.35	4	4	4	4	3	4	3	5	1	5	4	1	4	4	2	3	4	5	3.55556	6
男	41岁及以上	3年及以下	大学本科	二级教师	城市（地级市、省会城市城区）	是	否	10节及以下	2	1	2	1	2	4	5	1	6	4	2	2	4	5	2	1	2	3	1	1	2.55	4	3	4	3	3	4	5	3	4	5	3	4	5	4	5	5	4	3	3.94444	3
女	31-35岁	11-20年	大学本科	一级教师	乡村	是	否	16-20节	5	4	1	2	3	4	6	6	6	5	4	3	5	3	3	3	5	5	6	6	4.25	4	4	4	4	3	4	3	5	1	5	4	1	4	4	2	3	4	5	3.55556	7
男	25岁及以下	4-10年	大学本科	二级教师	乡村	是	是	11-15节	5	5	5	5	5	5	5	5	6	6	4	6	5	5	4	5	5	5	5	5	5.05	2	2	3	4	5	3	5	4	4	1	1	4	2	5	2	5	3	2	3.16667	2
女	25岁及以下	3年及以下	大学本科	二级教师	乡村	是	否	11-15节	1	2	1	2	2	1	3	2	2	2	2	2	1	1	1	1	2	1	2	2	1.65	5	4	4	3	4	4	4	4	5	5	5	3	5	4	5	5	4	4	4.27778	1
男	26-30岁	11-20年	本科以下	一级教师	县镇（县城、乡镇）	是	否	21节及以上	4	6	1	6	4	3	4	1	3	4	4	5	2	6	4	6	2	4	1	1	3.55	5	3	3	2	5	4	4	4	4	2	5	3	3	2	1	5	4	4	3.5	4
女	31-35岁	11-20年	大学本科	二级教师	县镇（县城、乡镇）	是	是	16-20节	6	6	5	6	5	5	5	5	6	5	5	5	6	5	6	6	6	6	5	5	5.45	5	5	4	1	5	4	4	4	4	5	4	4	5	5	4	4	5	5	4.27778	6
男	26-30岁	3年及以下	大学本科	二级教师	乡村	是	否	21节及以上	2	2	4	3	3	4	5	2	5	5	6	5	6	4	5	3	1	3	4	2	3.7	2	2	2	5	1	1	1	2	2	2	1	2	2	2	3	2	2	1	1.94444	4
女	26-30岁	3年及以下	本科以下	二级教师	乡村	是	是	21节及以上	6	6	6	5	4	2	2	1	3	6	2	1	3	5	6	3	4	2	5	3	3.75	5	4	5	2	4	4	4	5	5	5	5	4	4	5	5	3	4	3	4.22222	4
女	26-30岁	4-10年	硕士研究生及以上	二级教师	乡村	是	否	10节及以下	1	2	4	6	3	2	1	6	6	6	1	6	1	6	4	3	6	1	4	2	3.55	1	3	2	3	1	1	2	1	2	2	2	2	2	2	1	3	2	1	1.83333	1
女	36-40岁	11-20年	本科以下	高级教师	乡村	是	是	16-20节	4	1	6	6	2	1	4	2	5	4	3	3	4	3	2	2	5	6	3	6	3.6	2	3	1	4	3	2	2	3	2	2	2	2	2	1	3	1	3	2	2.22222	3
女	41岁及以上	4-10年	大学本科	一级教师	县镇（县城、乡镇）	是	否	16-20节	6	5	6	5	5	5	6	6	5	5	6	5	6	6	4	6	5	5	4	6	5.35	5	4	5	3	5	4	5	4	4	5	4	3	5	3	5	4	4	4	4.22222	6
男	36-40岁	11-20年	大学本科	二级教师	县镇（县城、乡镇）	是	否	10节及以下	5	5	5	5	6	6	4	6	5	5	5	4	5	6	6	5	5	5	5	4	5.1	3	2	3	4	2	1	4	1	4	3	5	3	1	4	5	2	1	3	2.83333	6
男	41岁及以上	3年及以下	大学本科	一级教师	县镇（县城、乡镇）	是	是	11-15节	2	1	2	1	1	2	1	1	1	3	1	2	1	1	2	2	2	2	2	2	1.6	3	4	4	2	4	4	3	4	4	4	4	5	4	5	4	5	4	4	3.94444	1
女	36-40岁	3年及以下	大学本科	二级教师	乡村	是	是	11-15节	5	6	5	6	4	5	5	4	6	5	6	6	5	6	6	5	5	5	5	5	5.25	1	2	5	3	1	2	4	1	3	5	5	2	5	2	4	5	4	3	3.16667	1
女	36-40岁	3年及以下	大学本科	一级教师	城市（地级市、省会城市城区）	是	是	16-20节	2	1	4	3	5	1	3	6	1	2	3	6	5	1	5	1	6	2	4	5	3.3	1	2	1	4	2	1	1	2	1	1	3	3	1	2	1	1	2	2	1.72222	3
男	26-30岁	3年及以下	大学本科	一级教师	城市（地级市、省会城市城区）	是	是	16-20节	5	1	2	5	1	3	6	6	4	4	6	4	6	3	4	1	3	2	4	5	3.75	2	1	2	5	2	2	2	1	2	1	3	2	1	2	1	2	1	2	1.88889	2
女	41岁及以上	11-20年	大学本科	二级教师	县镇（县城、乡镇）	是	否	10节及以下	4	6	6	5	4	5	5	5	5	6	6	5	6	6	5	5	6	6	6	6	5.4	5	5	4	2	4	4	5	4	4	4	5	4	5	4	5	5	4	5	4.33333	4
男	25岁及以下	3年及以下	大学本科	二级教师	县镇（县城、乡镇）	是	是	11-15节	4	6	4	6	6	5	5	5	6	5	6	6	6	6	6	6	4	4	5	6	5.35	4	4	1	2	1	3	3	5	1	3	2	2	5	2	2	2	4	2	2.66667	4
男	31-35岁	21年及以上	大学本科	一级教师	县镇（县城、乡镇）	是	否	11-15节	4	5	4	6	6	5	5	6	3	5	1	5	3	4	2	5	2	6	6	3	4.3	2	2	1	4	1	1	3	2	1	2	2	2	2	2	1	1	2	1	1.77778	4
男	36-40岁	4-10年	本科以下	一级教师	乡村	是	否	21节及以上	3	3	4	2	3	6	6	4	6	5	2	2	3	4	2	3	5	2	2	4	3.55	4	4	4	1	4	4	5	5	4	4	4	4	4	4	3	4	4	5	3.94444	5
女	41岁及以上	11-20年	大学本科	二级教师	乡村	否	是	21节及以上	5	5	6	4	5	5	6	5	4	6	6	6	6	5	5	6	5	5	5	5	5.25	1	5	3	5	4	5	4	5	4	3	3	2	4	4	4	1	4	1	3.44444	7
女	31-35岁	4-10年	本科以下	一级教师	县镇（县城、乡镇）	是	否	16-20节	3	1	3	1	2	1	1	2	1	2	1	2	2	1	1	1	1	2	1	2	1.55	1	3	2	5	1	2	2	1	2	2	1	2	1	2	2	1	1	3	1.88889	4
男	26-30岁	3年及以下	大学本科	高级教师	乡村	是	是	16-20节	1	1	2	2	1	1	1	1	2	2	2	2	1	2	2	2	2	2	1	1	1.55	1	2	2	5	2	2	2	1	2	1	1	2	2	2	1	2	2	2	1.88889	2
女	26-30岁	4-10年	本科以下	一级教师	县镇（县城、乡镇）	是	否	10节及以下	5	4	6	6	5	5	5	6	5	5	5	4	6	4	4	5	5	6	5	6	5.1	1	4	4	5	3	5	1	2	4	1	5	2	4	5	4	4	2	2	3.22222	2
女	31-35岁	4-10年	硕士研究生及以上	高级教师	县镇（县城、乡镇）	是	是	21节及以上	5	3	5	3	1	5	4	6	4	2	4	4	2	2	4	6	4	5	4	4	3.85	1	2	1	5	2	1	2	1	2	3	1	1	2	2	1	1	2	1	1.72222	2
女	41岁及以上	4-10年	本科以下	一级教师	城市（地级市、省会城市城区）	是	否	21节及以上	5	5	6	5	4	5	6	5	6	6	5	4	5	6	4	5	5	6	5	5	5.15	4	5	4	1	4	4	5	4	4	5	5	3	5	5	5	5	4	5	4.27778	5
男	36-40岁	3年及以下	大学本科	一级教师	城市（地级市、省会城市城区）	是	否	21节及以上	6	5	6	6	5	6	4	5	6	5	5	5	6	5	4	5	5	5	5	4	5.15	3	5	5	1	4	4	5	4	5	5	4	5	5	4	5	5	4	4	4.27778	5
女	41岁及以上	11-20年	本科以下	一级教师	县镇（县城、乡镇）	是	是	10节及以下	1	2	4	6	3	2	1	6	6	6	1	6	1	6	4	3	6	1	4	2	3.55	4	4	4	2	5	4	4	4	4	4	4	4	4	4	4	4	5	4	4	6
男	26-30岁	3年及以下	大学本科	一级教师	县镇（县城、乡镇）	是	否	11-15节	5	6	6	5	5	4	6	5	5	6	6	6	6	5	6	4	6	6	5	5	5.4	2	3	5	5	3	4	4	3	4	4	4	1	1	2	5	4	1	2	3.16667	4
女	41岁及以上	4-10年	本科以下	一级教师	城市（地级市、省会城市城区）	是	是	11-15节	4	2	3	3	2	4	5	4	2	1	6	1	4	5	3	6	5	6	1	4	3.55	1	2	1	4	2	1	2	1	1	2	2	1	2	2	1	2	1	1	1.61111	1
女	36-40岁	3年及以下	大学本科	一级教师	县镇（县城、乡镇）	是	是	11-15节	2	6	1	5	5	3	6	2	1	4	6	1	6	4	5	3	1	3	5	5	3.7	5	4	5	1	4	5	4	5	4	4	4	4	4	4	3	4	3	4	3.94444	6
男	41岁及以上	21年及以上	大学本科	二级教师	县镇（县城、乡镇）	是	否	10节及以下	3	5	6	6	2	3	1	1	2	2	6	3	1	6	2	5	4	4	5	6	3.65	3	2	2	5	2	2	2	2	2	3	2	2	1	1	2	1	1	3	2.11111	3
女	36-40岁	11-20年	大学本科	二级教师	乡村	是	否	16-20节	6	4	6	5	5	6	5	6	5	5	6	6	6	5	4	5	5	5	6	4	5.25	5	3	4	1	5	4	4	5	4	4	5	5	4	5	5	5	5	5	4.33333	3
男	41岁及以上	11-20年	本科以下	二级教师	县镇（县城、乡镇）	是	否	21节及以上	3	6	3	2	3	5	5	2	1	6	4	6	3	4	3	2	4	5	3	6	3.8	1	1	2	5	2	1	2	2	2	1	3	2	1	2	3	1	1	2	1.88889	2
女	41岁及以上	3年及以下	硕士研究生及以上	一级教师	城市（地级市、省会城市城区）	是	否	10节及以下	2	5	6	3	5	2	5	6	2	1	2	5	5	5	2	3	6	5	2	1	3.65	3	4	3	2	5	3	4	5	3	2	3	1	3	5	4	3	2	5	3.33333	6
女	41岁及以上	3年及以下	本科以下	一级教师	县镇（县城、乡镇）	是	是	21节及以上	2	2	1	1	2	2	2	2	1	1	2	1	1	1	3	3	1	1	2	2	1.65	5	4	4	3	4	4	4	3	4	4	4	4	4	5	4	4	4	4	4	3
女	31-35岁	4-10年	大学本科	高级教师	乡村	是	否	10节及以下	5	5	6	5	4	4	5	5	6	6	5	5	5	5	4	6	5	4	5	5	5	2	2	1	1	2	3	4	4	3	3	3	2	1	5	3	2	3	1	2.5	5
女	41岁及以上	3年及以下	本科以下	一级教师	县镇（县城、乡镇）	是	是	16-20节	5	6	5	6	4	5	5	5	5	5	4	5	4	5	6	5	6	6	5	4	5.05	4	4	3	3	2	1	3	4	1	3	3	5	2	1	3	1	2	2	2.61111	5
男	26-30岁	3年及以下	大学本科	一级教师	乡村	是	否	11-15节	5	5	6	6	5	6	6	5	6	5	5	5	6	5	6	4	6	6	5	4	5.35	5	4	4	1	5	5	4	4	5	3	5	5	5	4	4	4	5	4	4.22222	1
女	25岁及以下	4-10年	大学本科	高级教师	乡村	是	否	21节及以上	1	2	5	3	2	6	4	5	6	2	4	5	4	6	4	1	5	3	3	3	3.7	1	3	2	5	1	1	2	1	1	2	2	3	2	2	2	2	2	2	2	2
男	31-35岁	3年及以下	大学本科	二级教师	乡村	是	否	11-15节	1	3	3	6	4	1	2	6	3	1	6	4	5	4	4	2	3	4	2	6	3.5	3	5	5	1	4	4	3	3	4	5	5	4	5	4	3	5	5	5	4.05556	6
女	36-40岁	11-20年	本科以下	一级教师	乡村	是	否	21节及以上	5	1	6	3	4	4	5	2	2	1	2	3	6	5	3	4	4	3	4	5	3.6	4	5	5	1	4	4	4	4	4	5	4	5	5	4	5	5	5	4	4.27778	5
男	41岁及以上	11-20年	大学本科	高级教师	城市（地级市、省会城市城区）	是	是	21节及以上	6	4	6	6	2	5	6	3	4	2	3	4	1	6	4	4	3	5	5	2	4.05	5	5	3	1	3	5	4	3	4	5	5	4	5	3	3	4	5	4	3.94444	5
女	31-35岁	4-10年	大学本科	二级教师	县镇（县城、乡镇）	是	是	21节及以上	5	1	2	5	3	4	3	3	6	2	6	4	3	1	4	1	5	6	2	1	3.35	2	1	2	1	2	2	4	4	2	3	4	5	1	4	1	5	3	5	2.83333	5
女	31-35岁	4-10年	本科以下	正高级教师	县镇（县城、乡镇）	是	是	11-15节	2	1	2	1	1	2	1	1	1	3	1	2	1	1	2	2	2	2	2	2	1.6	4	5	5	1	4	4	4	3	4	3	5	3	4	4	5	5	4	4	3.94444	3
女	31-35岁	4-10年	大学本科	高级教师	县镇（县城、乡镇）	是	否	21节及以上	6	5	5	6	5	6	4	5	4	5	5	5	6	5	6	4	5	5	6	5	5.15	1	2	4	4	1	1	3	4	3	2	2	2	4	5	3	1	5	4	2.83333	5
男	36-40岁	3年及以下	大学本科	二级教师	乡村	是	否	16-20节	6	5	5	5	6	6	6	6	6	4	6	6	6	6	6	5	5	5	6	6	5.6	4	3	4	2	1	1	4	1	2	5	1	4	5	3	5	4	5	5	3.27778	3
男	41岁及以上	4-10年	大学本科	一级教师	县镇（县城、乡镇）	是	是	10节及以下	5	5	5	6	4	4	5	6	6	5	6	5	6	6	6	5	5	6	5	4	5.25	5	4	4	3	4	4	4	4	5	5	4	4	5	4	3	5	3	3	4.05556	5
女	41岁及以上	4-10年	大学本科	二级教师	县镇（县城、乡镇）	是	是	21节及以上	4	5	5	6	5	6	5	5	6	5	5	4	4	6	4	5	5	5	6	6	5.1	4	2	5	3	5	5	2	1	4	5	3	2	1	2	3	5	4	3	3.27778	6
女	41岁及以上	4-10年	本科以下	二级教师	乡村	是	否	21节及以上	5	5	4	5	5	5	6	4	5	5	5	6	4	6	5	5	6	5	5	5	5.05	1	1	3	5	4	5	1	5	1	2	2	2	3	1	3	1	1	3	2.44444	6
男	41岁及以上	4-10年	大学本科	高级教师	县镇（县城、乡镇）	是	是	11-15节	5	5	6	5	6	4	5	6	6	5	5	5	6	6	6	6	5	6	5	6	5.45	5	3	4	1	5	4	4	5	4	4	5	5	4	5	5	5	5	5	4.33333	1
男	26-30岁	3年及以下	大学本科	二级教师	乡村	是	是	21节及以上	6	5	6	5	6	5	6	5	5	5	5	4	6	6	4	4	5	5	5	5	5.15	3	3	4	2	3	5	2	3	3	5	5	3	4	1	2	1	3	1	2.94444	6
男	36-40岁	11-20年	大学本科	二级教师	城市（地级市、省会城市城区）	是	否	11-15节	2	6	1	5	5	3	6	2	1	4	6	1	6	4	5	3	1	3	5	5	3.7	3	2	2	4	2	1	1	1	1	2	3	3	3	3	3	2	2	1	2.16667	1
女	31-35岁	4-10年	大学本科	二级教师	县镇（县城、乡镇）	是	是	10节及以下	6	6	4	4	5	6	2	3	6	2	3	3	5	3	6	4	2	1	1	6	3.9	2	2	3	4	5	3	5	4	4	1	1	4	2	5	2	5	3	2	3.16667	3
男	41岁及以上	4-10年	大学本科	二级教师	乡村	是	否	10节及以下	6	6	6	5	6	5	4	5	4	6	5	5	6	6	6	5	4	6	5	5	5.3	5	5	4	1	4	5	4	4	5	5	3	5	5	5	5	4	4	5	4.33333	7
女	41岁及以上	4-10年	大学本科	高级教师	县镇（县城、乡镇）	是	否	16-20节	5	5	5	6	5	4	4	5	6	4	5	5	4	6	6	5	5	6	6	5	5.1	3	5	1	3	4	1	3	2	4	2	4	5	2	2	1	2	4	1	2.72222	2
男	25岁及以下	11-20年	大学本科	一级教师	乡村	是	否	16-20节	5	5	6	2	1	2	3	2	5	1	3	2	3	2	5	3	3	1	3	5	3.1	3	1	3	4	1	2	2	2	1	3	3	4	4	3	1	5	2	4	2.66667	1
女	41岁及以上	3年及以下	大学本科	二级教师	乡村	是	否	21节及以上	5	6	4	3	3	1	5	4	4	2	3	4	2	4	2	6	1	2	6	6	3.65	4	2	4	5	4	4	3	4	1	3	2	1	1	3	3	3	2	5	3	5
女	25岁及以下	3年及以下	本科以下	一级教师	县镇（县城、乡镇）	是	否	10节及以下	6	1	5	5	6	2	4	3	2	4	5	6	4	3	3	4	5	3	6	2	3.95	5	3	4	2	5	4	4	5	4	4	4	4	4	3	5	3	4	5	4	7
女	41岁及以上	3年及以下	大学本科	一级教师	乡村	是	否	16-20节	4	6	1	6	4	3	4	1	3	4	4	5	2	6	4	6	2	4	1	1	3.55	1	1	2	3	2	2	2	2	1	1	1	2	1	1	1	1	1	1	1.44444	3
男	31-35岁	4-10年	硕士研究生及以上	高级教师	乡村	是	是	21节及以上	3	2	1	2	2	5	3	5	5	4	5	6	3	4	6	3	3	2	6	2	3.6	5	4	5	2	4	4	4	4	5	4	5	5	4	5	5	5	5	4	4.38889	5
男	36-40岁	3年及以下	大学本科	二级教师	乡村	是	是	10节及以下	2	1	1	1	1	2	2	2	1	2	2	1	2	2	1	2	1	2	2	3	1.65	1	2	2	4	3	4	2	4	5	1	2	1	3	3	4	3	3	1	2.66667	6
女	25岁及以下	3年及以下	本科以下	二级教师	乡村	是	是	21节及以上	2	6	6	3	3	5	1	1	5	5	5	4	2	4	2	5	5	5	5	5	3.95	3	4	5	2	4	4	4	4	5	5	4	4	5	4	5	4	5	4	4.16667	3
女	31-35岁	4-10年	大学本科	一级教师	城市（地级市、省会城市城区）	是	否	16-20节	1	2	1	2	2	1	3	2	2	2	2	2	1	1	1	1	2	1	2	2	1.65	5	5	5	2	4	4	4	4	4	4	5	4	4	3	5	5	5	4	4.22222	1
女	41岁及以上	3年及以下	本科以下	二级教师	乡村	是	是	16-20节	1	6	3	5	4	1	5	6	6	3	5	1	5	5	6	6	1	1	5	5	4	4	4	5	1	5	4	5	4	4	5	4	4	4	4	5	5	5	4	4.22222	5
男	36-40岁	3年及以下	本科以下	二级教师	乡村	是	否	21节及以上	6	5	5	5	5	4	5	6	6	4	6	5	4	6	4	6	6	5	5	4	5.1	5	5	5	2	4	4	3	4	3	5	4	4	5	4	4	4	5	4	4.11111	7
男	31-35岁	3年及以下	大学本科	二级教师	县镇（县城、乡镇）	是	是	16-20节	4	5	6	6	5	5	4	5	5	5	5	5	6	6	6	4	6	5	5	5	5.15	1	2	4	4	3	1	5	5	3	3	1	3	2	5	4	5	1	1	2.94444	5
男	31-35岁	11-20年	大学本科	一级教师	乡村	是	否	16-20节	2	6	1	5	5	3	6	2	1	4	6	1	6	4	5	3	1	3	5	5	3.7	1	5	2	3	3	4	3	1	5	3	5	4	1	3	4	4	3	5	3.27778	5
女	36-40岁	3年及以下	本科以下	一级教师	城市（地级市、省会城市城区）	是	是	11-15节	5	5	6	6	6	4	5	5	5	6	6	5	5	5	6	6	6	5	5	5	5.35	1	2	4	4	1	1	3	4	3	2	2	2	4	5	3	1	5	4	2.83333	7
女	31-35岁	11-20年	本科以下	一级教师	县镇（县城、乡镇）	是	否	21节及以上	6	6	6	5	4	2	2	1	3	6	2	1	3	5	6	3	4	2	5	3	3.75	5	4	3	2	4	4	5	4	4	4	5	5	4	5	3	4	4	4	4.05556	6
女	41岁及以上	4-10年	本科以下	一级教师	城市（地级市、省会城市城区）	是	是	21节及以上	5	4	5	2	4	1	6	6	1	4	4	1	3	3	1	3	4	4	1	5	3.35	3	4	4	1	5	4	4	4	4	5	4	4	5	5	4	5	4	4	4.05556	5
男	36-40岁	4-10年	大学本科	一级教师	城市（地级市、省会城市城区）	是	否	11-15节	2	2	1	1	2	1	3	2	1	2	1	1	1	1	2	2	1	1	2	2	1.55	1	2	2	5	2	2	2	1	2	1	1	2	2	2	1	2	2	2	1.88889	2
男	31-35岁	4-10年	本科以下	正高级教师	乡村	是	是	21节及以上	5	6	6	6	5	4	4	6	6	5	6	6	6	5	5	6	6	6	5	5	5.45	5	5	4	2	4	4	5	4	4	4	5	4	5	4	5	5	4	5	4.33333	7
女	36-40岁	4-10年	本科以下	二级教师	县镇（县城、乡镇）	是	否	10节及以下	1	2	2	4	2	1	3	1	6	1	6	3	5	4	6	6	2	4	2	2	3.15	2	1	1	5	1	2	2	1	2	2	1	2	2	1	1	2	1	2	1.72222	2
男	26-30岁	3年及以下	大学本科	二级教师	城市（地级市、省会城市城区）	是	是	16-20节	6	6	6	5	6	5	4	5	4	6	5	5	6	6	6	5	4	6	5	5	5.3	5	5	4	2	4	4	5	4	4	4	5	4	5	4	5	5	4	5	4.33333	6
男	26-30岁	11-20年	大学本科	二级教师	乡村	是	是	21节及以上	3	6	6	4	4	5	1	1	3	4	6	6	4	4	2	3	4	6	4	1	3.85	3	5	4	2	4	5	4	4	4	4	4	5	4	5	4	5	4	4	4.11111	5
女	41岁及以上	4-10年	大学本科	二级教师	乡村	是	否	21节及以上	6	1	5	5	6	2	4	3	2	4	5	6	4	3	3	4	5	3	6	2	3.95	3	3	1	3	1	5	2	2	1	2	4	4	1	3	4	3	5	4	2.83333	1
男	36-40岁	3年及以下	本科以下	高级教师	县镇（县城、乡镇）	是	否	16-20节	5	6	6	6	6	6	5	6	5	5	5	5	5	5	6	5	5	6	5	4	5.35	5	5	4	1	5	4	4	4	4	5	4	4	5	5	4	4	5	5	4.27778	7
男	25岁及以下	11-20年	大学本科	一级教师	县镇（县城、乡镇）	是	否	10节及以下	6	6	6	5	4	2	2	1	3	6	2	1	3	5	6	3	4	2	5	3	3.75	1	1	1	3	3	3	2	4	4	1	4	1	4	4	5	1	5	1	2.66667	7
男	25岁及以下	4-10年	大学本科	一级教师	县镇（县城、乡镇）	是	否	16-20节	2	3	2	6	1	4	6	6	5	6	6	5	5	3	4	4	4	1	6	6	4.25	5	5	4	1	4	4	4	3	4	4	4	5	5	5	4	3	4	4	4	5
女	41岁及以上	4-10年	本科以下	高级教师	县镇（县城、乡镇）	是	是	21节及以上	6	5	5	5	4	5	6	6	4	5	5	6	5	5	6	6	6	6	5	6	5.35	5	4	5	3	5	4	5	4	4	5	4	3	5	3	5	4	4	4	4.22222	6
女	31-35岁	4-10年	本科以下	一级教师	城市（地级市、省会城市城区）	是	是	16-20节	5	5	6	5	6	5	6	6	6	6	5	6	6	5	6	4	5	5	5	5	5.4	2	3	4	1	5	1	3	1	4	2	2	4	3	2	3	5	3	3	2.83333	5
男	25岁及以下	3年及以下	本科以下	高级教师	乡村	是	否	16-20节	6	5	6	5	5	5	6	5	5	5	6	5	6	6	5	5	5	5	5	5	5.3	5	4	4	1	4	4	5	5	4	5	5	3	4	4	5	5	5	4	4.22222	5
男	41岁及以上	21年及以上	大学本科	二级教师	城市（地级市、省会城市城区）	是	是	21节及以上	5	6	6	6	5	5	5	5	6	5	5	5	5	6	6	5	6	6	6	5	5.45	5	4	5	3	5	4	5	4	5	5	4	3	4	4	5	4	4	5	4.33333	5
女	41岁及以上	3年及以下	本科以下	一级教师	县镇（县城、乡镇）	是	是	21节及以上	6	6	5	5	5	4	5	6	6	4	5	6	6	5	6	4	5	5	4	4	5.1	5	5	4	2	4	4	4	4	4	5	4	4	4	5	4	5	4	4	4.16667	6
男	26-30岁	3年及以下	本科以下	一级教师	县镇（县城、乡镇）	是	是	21节及以上	6	4	5	4	1	4	6	6	5	6	3	2	5	6	3	6	3	2	3	5	4.25	3	1	3	3	5	2	4	5	5	2	2	2	4	1	3	2	3	2	2.88889	7
男	41岁及以上	4-10年	本科以下	二级教师	乡村	是	否	21节及以上	3	5	6	6	2	3	1	1	2	2	6	3	1	6	2	5	4	4	5	6	3.65	3	2	3	4	2	1	4	1	4	3	5	3	1	4	5	2	1	3	2.83333	1
女	25岁及以下	3年及以下	硕士研究生及以上	二级教师	乡村	是	是	21节及以上	6	2	3	6	5	2	2	3	3	5	3	1	3	4	2	6	3	3	1	2	3.25	3	4	5	3	4	5	4	3	4	5	3	4	4	3	3	5	5	5	4	6
女	36-40岁	11-20年	硕士研究生及以上	正高级教师	乡村	是	是	21节及以上	2	3	6	5	5	4	2	5	5	3	6	6	1	2	5	6	4	4	5	3	4.1	5	5	3	1	4	3	4	4	4	4	4	5	5	3	4	5	5	4	4	6
女	41岁及以上	4-10年	硕士研究生及以上	二级教师	乡村	是	是	10节及以下	1	2	5	3	2	6	4	5	6	2	4	5	4	6	4	1	5	3	3	3	3.7	3	5	5	1	5	4	5	4	4	4	4	4	5	3	5	5	4	3	4.05556	7
男	26-30岁	21年及以上	本科以下	二级教师	县镇（县城、乡镇）	是	是	16-20节	3	2	3	4	5	6	3	2	2	2	3	6	3	6	4	3	4	5	2	1	3.45	1	2	1	5	2	2	2	2	1	2	1	2	3	1	3	1	2	1	1.88889	3
女	31-35岁	11-20年	本科以下	二级教师	城市（地级市、省会城市城区）	是	是	21节及以上	4	6	4	3	1	1	6	6	6	5	2	2	6	6	1	5	3	1	1	1	3.5	1	1	1	3	3	3	2	4	4	1	4	1	4	4	5	1	5	1	2.66667	1
女	41岁及以上	4-10年	本科以下	正高级教师	县镇（县城、乡镇）	是	是	11-15节	3	6	3	2	3	5	5	2	1	6	4	6	3	4	3	2	4	5	3	6	3.8	5	4	4	3	5	4	4	4	5	5	4	5	5	3	3	5	5	4	4.27778	7
男	36-40岁	3年及以下	大学本科	一级教师	县镇（县城、乡镇）	是	否	10节及以下	2	2	1	1	2	2	2	2	1	1	2	1	1	1	3	3	1	1	2	2	1.65	4	4	4	4	3	4	3	5	1	5	4	1	4	4	2	3	4	5	3.55556	6
男	36-40岁	4-10年	大学本科	二级教师	县镇（县城、乡镇）	是	否	21节及以上	5	5	5	5	6	6	5	5	6	6	6	5	4	6	5	5	6	6	5	5	5.35	5	4	3	1	3	5	3	2	3	5	3	1	5	4	3	1	3	5	3.27778	3
男	26-30岁	4-10年	大学本科	高级教师	县镇（县城、乡镇）	是	否	10节及以下	1	2	4	6	3	2	1	6	6	6	1	6	1	6	4	3	6	1	4	2	3.55	1	2	1	3	1	2	2	1	2	2	1	1	3	3	1	3	3	2	1.88889	2
男	26-30岁	4-10年	硕士研究生及以上	二级教师	城市（地级市、省会城市城区）	是	是	21节及以上	3	3	4	2	3	6	6	4	6	5	2	2	3	4	2	3	5	2	2	4	3.55	5	5	4	2	4	4	4	4	5	4	3	4	4	4	5	4	4	4	4.05556	7
女	36-40岁	3年及以下	本科以下	正高级教师	乡村	是	否	10节及以下	1	1	4	4	6	4	2	3	3	4	3	1	3	5	3	4	4	1	2	1	2.95	1	3	1	5	2	2	3	2	1	1	2	2	3	2	3	1	2	2	2.11111	1
女	31-35岁	3年及以下	大学本科	一级教师	城市（地级市、省会城市城区）	是	是	10节及以下	5	4	6	1	5	5	3	1	1	6	3	4	5	3	1	4	6	1	3	1	3.4	5	5	4	1	4	5	4	4	5	5	3	5	5	5	5	4	4	5	4.33333	6
女	36-40岁	3年及以下	本科以下	高级教师	乡村	是	是	11-15节	2	2	1	2	1	3	2	2	1	2	1	1	2	3	1	1	1	1	2	1	1.6	1	1	1	5	2	2	1	1	1	2	2	2	3	3	2	1	1	2	1.83333	1
男	41岁及以上	11-20年	硕士研究生及以上	正高级教师	乡村	是	否	10节及以下	1	6	5	5	1	4	2	4	6	4	4	5	1	5	3	4	3	1	2	4	3.5	1	2	2	4	2	2	3	1	2	1	2	2	2	2	1	1	2	2	1.88889	1
男	26-30岁	3年及以下	大学本科	一级教师	乡村	是	是	21节及以上	1	6	1	5	6	1	4	6	5	3	5	1	3	4	6	5	2	1	4	6	3.75	5	5	4	2	4	4	5	4	4	4	5	4	5	4	5	5	4	5	4.33333	5
女	31-35岁	4-10年	大学本科	二级教师	乡村	是	否	16-20节	5	6	6	6	5	5	5	5	6	5	5	5	5	6	6	5	6	6	6	5	5.45	5	3	5	1	5	5	4	4	5	4	4	5	4	4	5	4	4	4	4.16667	1
女	25岁及以下	4-10年	本科以下	高级教师	县镇（县城、乡镇）	是	是	16-20节	4	6	4	3	1	1	6	6	6	5	2	2	6	6	1	5	3	1	1	1	3.5	4	4	3	3	2	1	3	4	1	3	3	5	2	1	3	1	2	2	2.61111	3
女	41岁及以上	11-20年	本科以下	一级教师	县镇（县城、乡镇）	是	否	21节及以上	1	6	5	5	1	4	2	4	6	4	4	5	1	5	3	4	3	1	2	4	3.5	5	4	4	3	4	4	4	5	4	5	4	4	5	4	5	4	4	4	4.22222	5
女	41岁及以上	3年及以下	本科以下	二级教师	县镇（县城、乡镇）	是	是	11-15节	5	5	5	5	5	6	6	5	6	6	5	6	5	6	5	5	5	6	5	4	5.3	5	5	4	1	5	4	4	4	4	5	4	4	5	5	4	4	5	5	4.27778	7
女	31-35岁	4-10年	大学本科	一级教师	乡村	是	否	21节及以上	4	6	1	6	4	3	4	1	3	4	4	5	2	6	4	6	2	4	1	1	3.55	5	4	4	1	4	4	4	4	4	3	3	4	4	4	3	5	4	5	3.83333	7
女	41岁及以上	11-20年	大学本科	二级教师	乡村	是	是	11-15节	3	5	6	3	3	6	4	1	3	3	2	3	4	3	5	1	4	6	2	5	3.6	1	1	2	5	2	2	3	2	2	2	2	2	2	2	1	2	2	1	2	3
男	41岁及以上	3年及以下	大学本科	二级教师	县镇（县城、乡镇）	是	否	16-20节	1	2	6	2	5	4	1	5	3	6	4	5	5	2	4	2	3	5	2	2	3.45	1	2	3	3	2	2	1	2	2	1	1	2	2	1	3	3	1	3	1.94444	1
男	26-30岁	3年及以下	本科以下	高级教师	县镇（县城、乡镇）	是	是	11-15节	5	5	6	2	1	2	3	2	5	1	3	2	3	2	5	3	3	1	3	5	3.1	2	2	1	5	1	2	1	2	2	2	1	3	3	3	1	2	2	2	2.05556	1
男	36-40岁	3年及以下	大学本科	二级教师	乡村	是	是	16-20节	4	6	6	6	5	5	6	5	6	5	6	5	4	5	6	6	5	5	5	5	5.3	2	5	3	5	2	5	5	5	3	1	5	1	4	3	2	4	1	3	3.27778	5
女	26-30岁	3年及以下	大学本科	一级教师	县镇（县城、乡镇）	是	否	21节及以上	1	2	2	4	2	1	3	1	6	1	6	3	5	4	6	6	2	4	2	2	3.15	1	5	5	5	4	3	1	3	1	3	3	3	4	1	1	1	2	1	2.61111	6
女	31-35岁	3年及以下	大学本科	二级教师	县镇（县城、乡镇）	是	否	10节及以下	5	6	4	6	6	5	5	5	5	6	5	5	5	6	4	5	4	5	6	6	5.2	5	4	4	1	4	4	5	5	4	5	5	3	4	4	5	5	5	4	4.22222	6
女	41岁及以上	11-20年	大学本科	二级教师	城市（地级市、省会城市城区）	是	是	21节及以上	6	6	5	6	5	6	6	5	5	6	6	5	6	6	5	6	6	6	6	6	5.7	4	2	4	3	3	4	3	3	4	2	1	1	3	1	3	3	1	5	2.77778	7
女	41岁及以上	3年及以下	大学本科	高级教师	城市（地级市、省会城市城区）	是	否	10节及以下	5	4	6	1	5	5	3	1	1	6	3	4	5	3	1	4	6	1	3	1	3.4	3	5	5	3	5	4	4	3	5	4	5	4	4	4	5	5	5	5	4.33333	7
女	26-30岁	11-20年	本科以下	二级教师	乡村	是	是	11-15节	3	5	3	1	4	4	4	3	6	3	3	6	1	3	1	4	4	5	5	1	3.45	5	4	5	1	4	4	4	4	5	4	5	4	4	4	5	5	5	4	4.22222	1
男	36-40岁	4-10年	大学本科	高级教师	乡村	是	是	21节及以上	3	3	4	2	3	6	6	4	6	5	2	2	3	4	2	3	5	2	2	4	3.55	5	4	1	4	1	5	1	5	1	1	3	1	1	4	5	1	3	4	2.77778	6
女	41岁及以上	4-10年	大学本科	二级教师	城市（地级市、省会城市城区）	是	否	16-20节	4	5	4	6	6	5	5	6	3	5	1	5	3	4	2	5	2	6	6	3	4.3	2	1	2	1	1	4	3	5	5	2	3	1	2	2	5	4	4	2	2.72222	6
女	26-30岁	11-20年	大学本科	一级教师	县镇（县城、乡镇）	是	是	10节及以下	5	5	6	5	5	5	6	5	5	5	6	5	6	6	6	6	6	6	4	6	5.45	4	4	5	1	4	4	4	5	5	5	3	5	5	4	5	5	5	4	4.27778	3
男	41岁及以上	4-10年	大学本科	一级教师	县镇（县城、乡镇）	是	是	11-15节	5	5	6	6	5	4	5	6	6	5	6	6	6	6	5	6	5	5	6	5	5.45	5	5	5	2	4	5	5	5	4	5	3	3	5	5	4	4	5	4	4.33333	7
女	31-35岁	11-20年	硕士研究生及以上	正高级教师	县镇（县城、乡镇）	是	否	21节及以上	1	2	6	2	5	4	1	5	3	6	4	5	5	2	4	2	3	5	2	2	3.45	4	1	2	4	5	4	4	2	2	2	1	3	5	2	3	1	5	5	3.05556	3
女	31-35岁	4-10年	大学本科	一级教师	县镇（县城、乡镇）	是	否	16-20节	3	6	5	1	1	2	5	1	4	6	2	4	4	3	2	1	2	1	1	1	2.75	4	3	1	3	2	3	5	4	4	2	3	1	3	4	4	2	1	2	2.83333	4
男	31-35岁	3年及以下	本科以下	高级教师	乡村	是	否	16-20节	3	3	3	3	1	2	5	3	6	3	6	4	2	6	1	1	6	4	1	1	3.2	4	2	1	4	1	5	4	4	5	5	1	1	3	2	1	5	5	5	3.22222	3
男	41岁及以上	11-20年	大学本科	高级教师	乡村	是	是	21节及以上	1	2	6	2	5	4	1	5	3	6	4	5	5	2	4	2	3	5	2	2	3.45	1	3	2	5	2	1	2	2	2	2	1	1	1	2	3	2	1	2	1.94444	2
女	31-35岁	3年及以下	本科以下	一级教师	县镇（县城、乡镇）	是	否	21节及以上	1	6	5	5	1	4	2	4	6	4	4	5	1	5	3	4	3	1	2	4	3.5	1	1	2	3	2	2	2	2	1	2	3	1	1	1	1	2	2	1	1.66667	3
女	36-40岁	3年及以下	硕士研究生及以上	正高级教师	城市（地级市、省会城市城区）	是	否	10节及以下	1	1	1	3	2	1	2	2	3	2	1	1	1	2	1	1	2	1	2	2	1.6	5	5	4	1	4	5	4	5	4	4	5	3	5	5	3	5	4	4	4.16667	2
女	25岁及以下	11-20年	大学本科	二级教师	乡村	是	否	10节及以下	6	4	2	6	5	2	3	2	3	2	6	1	1	3	5	1	5	1	3	3	3.2	5	4	4	2	4	5	3	4	5	5	3	4	4	4	5	5	4	4	4.11111	4
女	31-35岁	4-10年	本科以下	一级教师	县镇（县城、乡镇）	是	是	16-20节	5	1	2	5	1	3	6	6	4	4	6	4	6	3	4	1	3	2	4	5	3.75	5	4	5	3	5	5	3	5	3	4	4	3	4	4	5	5	5	4	4.22222	5
男	41岁及以上	21年及以上	大学本科	一级教师	乡村	是	是	21节及以上	5	5	6	6	5	4	5	5	6	5	5	6	6	5	4	6	6	6	5	5	5.3	3	1	3	4	1	2	2	2	1	3	3	4	4	3	1	5	2	4	2.66667	3
男	36-40岁	3年及以下	大学本科	一级教师	县镇（县城、乡镇）	是	是	16-20节	6	6	6	5	6	6	6	6	5	5	4	5	6	6	5	5	6	5	6	4	5.45	4	5	5	1	4	4	4	4	4	5	4	5	5	4	5	5	5	4	4.27778	4
男	31-35岁	3年及以下	大学本科	二级教师	城市（地级市、省会城市城区）	是	是	16-20节	6	6	6	6	5	5	4	6	6	6	5	6	6	5	6	5	6	5	4	5	5.45	5	4	5	3	5	4	5	4	5	5	4	3	4	4	5	4	4	5	4.33333	7
女	25岁及以下	4-10年	大学本科	二级教师	乡村	是	否	16-20节	2	3	6	2	5	5	3	5	1	5	6	3	5	4	1	1	2	4	6	5	3.7	2	5	4	4	2	2	1	4	4	5	5	3	4	2	4	1	4	2	3.22222	6
女	41岁及以上	3年及以下	大学本科	一级教师	县镇（县城、乡镇）	是	是	10节及以下	1	6	3	5	4	1	5	6	6	3	5	1	5	5	6	6	1	1	5	5	4	4	4	1	2	1	3	3	5	1	3	2	2	5	2	2	2	4	2	2.66667	5
男	31-35岁	4-10年	大学本科	一级教师	乡村	是	否	21节及以上	5	5	3	1	2	6	5	2	4	4	4	1	1	5	3	5	4	6	4	4	3.7	4	1	5	5	3	4	5	3	5	4	4	2	4	5	5	3	3	3	3.77778	4
男	25岁及以下	3年及以下	大学本科	一级教师	乡村	是	否	11-15节	3	3	5	5	3	2	1	4	4	6	4	5	2	2	3	1	4	6	4	6	3.65	1	2	4	5	3	5	5	5	1	1	2	2	3	4	4	2	5	2	3.11111	5
女	26-30岁	21年及以上	本科以下	一级教师	县镇（县城、乡镇）	是	是	21节及以上	5	5	6	6	6	5	6	4	6	5	5	5	6	6	5	5	5	6	6	5	5.4	5	5	4	1	4	5	4	4	5	5	3	5	5	5	5	4	4	5	4.33333	7
女	41岁及以上	4-10年	硕士研究生及以上	高级教师	城市（地级市、省会城市城区）	是	是	21节及以上	5	6	5	5	4	6	4	5	4	5	5	5	4	5	6	5	6	5	5	5	5	1	2	5	3	3	1	2	4	5	5	2	5	4	4	5	1	1	4	3.16667	7
女	41岁及以上	4-10年	大学本科	二级教师	县镇（县城、乡镇）	是	是	11-15节	3	2	3	4	1	3	5	5	3	4	5	2	2	4	1	6	4	4	1	5	3.35	2	2	1	5	1	2	2	2	1	2	2	2	2	2	1	2	1	2	1.88889	2
男	25岁及以下	4-10年	本科以下	一级教师	乡村	是	否	16-20节	5	4	1	2	3	4	6	6	6	5	4	3	5	3	3	3	5	5	6	6	4.25	4	4	4	2	4	5	5	4	4	4	4	4	3	4	5	5	5	5	4.16667	6
女	31-35岁	3年及以下	本科以下	二级教师	县镇（县城、乡镇）	是	否	11-15节	6	6	6	6	5	5	4	6	6	6	5	6	6	5	6	5	6	5	4	5	5.45	5	4	5	2	4	4	4	4	5	4	5	5	4	5	5	5	5	4	4.38889	6
女	31-35岁	3年及以下	大学本科	一级教师	城市（地级市、省会城市城区）	是	是	21节及以上	3	6	2	4	3	6	4	1	1	5	2	4	2	6	1	3	5	5	5	4	3.6	5	4	5	1	4	4	4	4	4	4	5	5	5	4	5	5	4	4	4.22222	1
女	31-35岁	11-20年	本科以下	二级教师	乡村	否	是	11-15节	1	1	1	3	2	1	2	2	3	2	1	1	1	2	1	1	2	1	2	2	1.6	5	4	4	3	5	5	4	5	5	4	4	4	5	3	4	4	4	4	4.22222	2
女	41岁及以上	4-10年	大学本科	二级教师	乡村	否	是	16-20节	5	1	6	3	6	5	3	5	3	3	2	2	3	1	1	4	3	4	2	1	3.15	3	4	3	1	5	3	2	2	2	4	5	4	3	1	5	5	3	4	3.27778	1
女	26-30岁	4-10年	大学本科	一级教师	乡村	是	是	16-20节	4	2	6	1	3	6	6	6	2	6	2	5	4	2	4	4	4	5	6	1	3.95	4	4	4	1	3	5	5	5	5	5	5	4	4	4	3	4	5	4	4.11111	5
男	26-30岁	4-10年	大学本科	二级教师	乡村	是	否	16-20节	5	5	6	2	1	2	3	2	5	1	3	2	3	2	5	3	3	1	3	5	3.1	2	2	2	4	2	1	2	1	2	2	2	2	2	2	2	1	1	2	1.88889	2
女	31-35岁	3年及以下	硕士研究生及以上	二级教师	县镇（县城、乡镇）	是	否	21节及以上	5	5	6	6	5	4	5	6	6	5	6	6	6	6	5	6	5	5	6	5	5.45	5	4	4	3	5	5	5	5	5	4	4	4	4	5	5	5	3	5	4.44444	6
女	41岁及以上	4-10年	大学本科	一级教师	城市（地级市、省会城市城区）	是	否	11-15节	6	5	6	6	5	4	6	4	6	6	5	5	5	6	5	5	6	5	5	5	5.3	3	5	5	1	4	4	5	4	5	5	4	5	5	4	5	5	4	4	4.27778	5
男	31-35岁	21年及以上	硕士研究生及以上	一级教师	乡村	是	否	16-20节	5	5	5	5	5	6	5	5	5	5	5	5	4	6	5	5	5	6	5	4	5.05	5	3	4	3	4	5	3	5	4	4	4	4	4	4	4	3	4	5	4	2
女	36-40岁	3年及以下	大学本科	二级教师	县镇（县城、乡镇）	是	否	10节及以下	4	6	4	3	1	1	6	6	6	5	2	2	6	6	1	5	3	1	1	1	3.5	4	4	3	3	4	4	4	5	4	4	5	4	5	4	3	5	4	4	4.05556	7
男	31-35岁	21年及以上	大学本科	二级教师	城市（地级市、省会城市城区）	是	否	16-20节	2	1	4	3	5	1	3	6	1	2	3	6	5	1	5	1	6	2	4	5	3.3	4	4	5	2	4	4	4	4	4	4	4	5	4	5	3	4	4	5	4.05556	4
男	41岁及以上	3年及以下	大学本科	一级教师	县镇（县城、乡镇）	是	是	11-15节	2	1	2	1	2	4	5	1	6	4	2	2	4	5	2	1	2	3	1	1	2.55	3	5	5	2	4	5	4	4	3	4	4	3	4	4	5	5	5	3	4	6
女	26-30岁	4-10年	大学本科	正高级教师	乡村	是	否	21节及以上	6	4	6	6	6	6	6	5	6	5	5	5	6	6	4	5	6	5	5	4	5.35	3	1	3	3	2	5	2	5	1	3	1	4	5	1	2	4	1	3	2.72222	4
女	41岁及以上	11-20年	大学本科	一级教师	城市（地级市、省会城市城区）	是	是	11-15节	1	1	1	1	1	2	2	2	3	1	2	2	1	1	2	1	2	1	3	1	1.55	3	4	4	1	5	4	5	5	4	4	5	4	4	3	3	5	4	5	4	5
女	36-40岁	4-10年	大学本科	一级教师	城市（地级市、省会城市城区）	是	是	21节及以上	2	5	3	1	6	2	3	3	3	3	1	5	1	5	3	3	2	2	6	3	3.1	4	4	3	3	5	4	4	5	3	5	4	4	4	4	5	5	4	4	4.11111	1
女	25岁及以下	4-10年	本科以下	二级教师	城市（地级市、省会城市城区）	是	是	21节及以上	2	2	4	3	3	4	5	2	5	5	6	5	6	4	5	3	1	3	4	2	3.7	2	5	3	5	2	5	5	5	3	1	5	1	4	3	2	4	1	3	3.27778	3
女	31-35岁	4-10年	本科以下	二级教师	乡村	是	是	21节及以上	3	2	3	4	1	3	5	5	3	4	5	2	2	4	1	6	4	4	1	5	3.35	5	5	3	3	5	4	5	3	4	5	5	4	4	4	5	4	4	3	4.16667	6
女	26-30岁	4-10年	大学本科	高级教师	县镇（县城、乡镇）	是	是	10节及以下	5	6	5	6	6	5	5	5	6	6	5	5	5	5	5	4	5	5	5	5	5.2	5	4	4	1	1	5	2	1	5	1	2	1	4	3	5	5	5	3	3.16667	3
女	36-40岁	4-10年	大学本科	一级教师	乡村	是	否	11-15节	3	2	1	2	2	5	3	5	5	4	5	6	3	4	6	3	3	2	6	2	3.6	3	5	1	3	4	1	3	2	4	2	4	5	2	2	1	2	4	1	2.72222	7
女	41岁及以上	3年及以下	大学本科	一级教师	乡村	是	是	10节及以下	6	6	4	4	5	6	2	3	6	2	3	3	5	3	6	4	2	1	1	6	3.9	5	4	4	1	4	5	4	4	5	4	4	4	3	5	5	3	3	4	3.94444	5
男	25岁及以下	4-10年	硕士研究生及以上	二级教师	乡村	是	否	16-20节	2	5	4	5	5	3	4	3	3	4	3	1	1	1	2	6	4	2	1	5	3.2	5	5	4	3	5	4	3	4	4	3	4	4	5	4	5	3	4	4	4.05556	6
女	26-30岁	3年及以下	本科以下	二级教师	乡村	是	否	10节及以下	6	5	5	5	5	5	5	6	6	5	5	6	6	6	5	5	5	6	6	4	5.35	3	5	5	1	4	4	5	4	5	5	4	5	5	4	5	5	4	4	4.27778	5
女	41岁及以上	3年及以下	硕士研究生及以上	一级教师	乡村	是	是	16-20节	6	6	6	6	5	5	5	5	6	4	5	6	5	6	5	5	6	6	6	5	5.45	5	5	4	3	4	4	5	4	5	5	4	5	5	4	4	5	3	4	4.33333	5
男	31-35岁	3年及以下	硕士研究生及以上	二级教师	乡村	是	否	21节及以上	5	4	5	2	4	1	6	6	1	4	4	1	3	3	1	3	4	4	1	5	3.35	4	4	5	1	4	4	5	4	3	4	5	4	4	4	4	4	5	5	4.05556	6
男	25岁及以下	11-20年	大学本科	二级教师	县镇（县城、乡镇）	是	是	11-15节	1	2	1	2	2	1	3	2	2	2	2	2	1	1	1	1	2	1	2	2	1.65	4	5	4	3	4	3	4	4	5	4	4	4	4	4	3	5	4	4	4	4
男	36-40岁	11-20年	大学本科	高级教师	城市（地级市、省会城市城区）	是	是	16-20节	2	5	4	5	5	3	4	3	3	4	3	1	1	1	2	6	4	2	1	5	3.2	4	4	3	2	5	4	4	4	3	4	4	4	4	5	5	5	4	4	4	6
女	41岁及以上	4-10年	硕士研究生及以上	一级教师	乡村	是	否	11-15节	2	2	1	1	2	2	2	2	1	1	2	1	1	1	3	3	1	1	2	2	1.65	5	5	4	1	5	4	4	4	4	5	4	4	4	5	5	5	4	4	4.22222	3
男	31-35岁	11-20年	大学本科	高级教师	城市（地级市、省会城市城区）	是	是	21节及以上	5	5	5	6	5	5	5	4	5	5	5	5	5	6	5	5	6	5	5	4	5.05	4	1	2	4	5	4	4	2	2	2	1	3	5	2	3	1	5	5	3.05556	5
男	31-35岁	21年及以上	大学本科	二级教师	县镇（县城、乡镇）	是	否	11-15节	5	6	6	6	5	6	4	4	5	5	6	6	6	6	6	5	4	6	6	4	5.35	5	4	5	3	5	5	3	5	3	4	4	3	4	4	5	5	5	4	4.22222	7
男	31-35岁	3年及以下	本科以下	一级教师	乡村	是	是	21节及以上	5	4	6	1	5	5	3	1	1	6	3	4	5	3	1	4	6	1	3	1	3.4	4	4	4	1	4	4	4	4	4	4	5	5	4	4	5	5	4	5	4.11111	2
女	31-35岁	3年及以下	本科以下	一级教师	县镇（县城、乡镇）	是	是	11-15节	5	1	2	5	3	4	3	3	6	2	6	4	3	1	4	1	5	6	2	1	3.35	4	5	4	3	4	4	4	3	4	4	4	5	4	4	5	5	4	5	4.16667	4
女	31-35岁	11-20年	本科以下	二级教师	县镇（县城、乡镇）	是	否	11-15节	4	6	3	6	4	4	5	4	2	4	6	4	6	2	6	1	6	1	5	4	4.15	5	4	5	1	4	4	4	4	5	3	4	3	5	5	4	5	5	4	4.11111	5
女	41岁及以上	4-10年	大学本科	二级教师	乡村	是	否	21节及以上	5	5	5	6	5	5	5	6	5	5	5	5	5	5	5	5	5	6	5	5	5.15	4	5	5	1	4	4	4	4	4	5	4	5	5	4	5	5	5	4	4.27778	6
男	41岁及以上	4-10年	大学本科	二级教师	乡村	是	否	21节及以上	1	1	4	4	6	4	2	3	3	4	3	1	3	5	3	4	4	1	2	1	2.95	1	3	1	4	1	2	5	3	4	2	4	3	5	3	2	2	1	4	2.77778	2
男	26-30岁	11-20年	大学本科	一级教师	乡村	是	是	10节及以下	2	5	6	3	5	2	5	6	2	1	2	5	5	5	2	3	6	5	2	1	3.65	4	5	4	1	4	3	4	5	3	4	4	5	4	3	5	5	5	3	3.94444	7
女	31-35岁	21年及以上	大学本科	一级教师	县镇（县城、乡镇）	是	是	11-15节	1	1	1	1	1	2	2	2	3	1	2	2	1	1	2	1	2	1	3	1	1.55	2	2	3	3	3	1	2	1	2	2	1	2	2	1	3	2	1	1	1.88889	1
男	31-35岁	4-10年	大学本科	二级教师	城市（地级市、省会城市城区）	是	否	21节及以上	2	2	1	1	2	1	3	2	1	2	1	1	1	1	2	2	1	1	2	2	1.55	1	5	3	5	5	2	5	3	2	4	2	1	3	4	1	2	4	3	3.05556	2
女	36-40岁	4-10年	硕士研究生及以上	正高级教师	乡村	是	否	16-20节	6	1	4	1	2	2	3	3	6	5	5	2	2	3	1	5	3	6	6	3	3.45	5	4	4	1	4	4	4	5	4	4	3	4	4	3	5	4	4	4	3.88889	6
男	41岁及以上	3年及以下	大学本科	一级教师	县镇（县城、乡镇）	是	否	16-20节	6	5	5	5	6	2	2	2	4	3	5	3	6	2	5	6	1	3	4	1	3.8	1	1	1	4	2	2	1	1	2	2	2	2	2	2	1	1	1	2	1.66667	3
女	41岁及以上	3年及以下	大学本科	正高级教师	乡村	是	是	21节及以上	3	2	3	4	5	6	3	2	2	2	3	6	3	6	4	3	4	5	2	1	3.45	1	1	2	5	2	1	2	2	1	2	1	2	1	2	1	2	1	2	1.72222	1
女	36-40岁	3年及以下	本科以下	一级教师	县镇（县城、乡镇）	是	否	10节及以下	3	2	3	4	1	3	5	5	3	4	5	2	2	4	1	6	4	4	1	5	3.35	4	5	5	1	4	4	4	4	4	5	4	5	5	4	5	5	5	4	4.27778	5
女	26-30岁	11-20年	大学本科	正高级教师	乡村	是	是	16-20节	5	1	2	5	3	4	3	3	6	2	6	4	3	1	4	1	5	6	2	1	3.35	4	4	4	3	3	4	5	5	3	5	4	4	5	5	5	5	4	4	4.22222	6
男	36-40岁	4-10年	大学本科	一级教师	县镇（县城、乡镇）	是	否	16-20节	5	5	6	2	1	2	3	2	5	1	3	2	3	2	5	3	3	1	3	5	3.1	3	2	4	2	2	1	1	3	5	4	5	4	1	4	5	1	4	1	2.88889	7
女	25岁及以下	4-10年	硕士研究生及以上	二级教师	县镇（县城、乡镇）	是	是	10节及以下	6	5	6	5	5	6	5	6	5	6	5	5	5	5	6	4	6	5	5	5	5.3	5	3	4	1	5	4	4	5	4	4	5	5	4	5	5	5	5	5	4.33333	6
女	31-35岁	3年及以下	硕士研究生及以上	正高级教师	城市（地级市、省会城市城区）	是	否	21节及以上	5	5	6	6	5	5	5	4	5	5	6	5	5	6	5	6	5	6	4	5	5.2	5	4	5	2	4	4	4	4	5	4	5	5	4	5	5	5	5	4	4.38889	6
女	25岁及以下	4-10年	大学本科	二级教师	县镇（县城、乡镇）	是	否	16-20节	2	6	6	3	3	5	1	1	5	5	5	4	2	4	2	5	5	5	5	5	3.95	5	4	5	3	5	4	5	4	4	5	4	3	5	3	5	4	4	4	4.22222	5
女	25岁及以下	4-10年	大学本科	二级教师	县镇（县城、乡镇）	是	否	16-20节	5	6	6	4	5	5	5	5	5	6	5	5	4	5	4	4	5	6	6	6	5.1	2	4	2	1	4	2	4	3	1	4	4	3	2	3	5	2	5	1	2.88889	5
男	41岁及以上	11-20年	大学本科	高级教师	乡村	是	否	16-20节	3	1	1	3	6	2	5	5	2	3	6	4	3	4	5	4	1	3	4	4	3.45	5	3	4	3	4	5	5	4	4	4	4	4	5	4	4	4	5	4	4.16667	7
女	31-35岁	3年及以下	大学本科	一级教师	乡村	是	是	21节及以上	1	3	3	6	4	1	2	6	3	1	6	4	5	4	4	2	3	4	2	6	3.5	5	4	3	1	3	5	3	2	3	5	3	1	5	4	3	1	3	5	3.27778	3
女	26-30岁	4-10年	大学本科	二级教师	县镇（县城、乡镇）	是	否	10节及以下	3	6	5	1	1	2	5	1	4	6	2	4	4	3	2	1	2	1	1	1	2.75	5	4	4	1	4	4	4	4	4	5	4	3	5	5	5	5	4	4	4.11111	2
男	26-30岁	3年及以下	大学本科	二级教师	县镇（县城、乡镇）	是	是	11-15节	3	2	3	4	5	6	3	2	2	2	3	6	3	6	4	3	4	5	2	1	3.45	4	4	4	1	4	4	3	4	5	5	4	4	5	5	5	4	4	5	4.11111	5
女	36-40岁	4-10年	本科以下	一级教师	城市（地级市、省会城市城区）	是	是	16-20节	3	1	1	3	6	2	5	5	2	3	6	4	3	4	5	4	1	3	4	4	3.45	4	4	5	3	4	4	4	4	5	5	4	4	4	5	4	4	5	4	4.22222	2
男	41岁及以上	11-20年	本科以下	高级教师	县镇（县城、乡镇）	是	是	16-20节	6	6	6	5	5	6	6	6	5	6	6	6	5	4	6	5	6	5	5	4	5.45	4	5	4	1	4	4	5	4	4	5	5	3	5	5	5	5	4	5	4.27778	6
男	36-40岁	3年及以下	本科以下	一级教师	县镇（县城、乡镇）	是	是	11-15节	3	5	6	6	2	3	1	1	2	2	6	3	1	6	2	5	4	4	5	6	3.65	5	4	5	1	4	5	5	4	4	3	4	5	4	5	4	4	4	4	4.11111	7
女	41岁及以上	3年及以下	大学本科	二级教师	城市（地级市、省会城市城区）	是	是	11-15节	5	4	5	5	5	6	4	5	6	5	6	6	5	6	5	5	5	6	6	6	5.3	2	2	3	4	5	3	5	4	4	1	1	4	2	5	2	5	3	2	3.16667	5
男	31-35岁	3年及以下	本科以下	二级教师	县镇（县城、乡镇）	是	是	16-20节	5	6	5	6	4	4	5	6	6	4	5	4	5	5	5	6	5	6	5	5	5.1	5	4	3	2	4	4	3	3	4	5	4	4	5	5	5	5	4	4	4.05556	7
女	36-40岁	11-20年	大学本科	二级教师	城市（地级市、省会城市城区）	是	是	10节及以下	5	6	6	6	5	6	5	5	5	5	5	6	6	5	4	4	5	6	4	5	5.2	3	4	3	1	5	3	2	2	2	4	5	4	3	1	5	5	3	4	3.27778	7
女	31-35岁	3年及以下	本科以下	高级教师	乡村	是	是	21节及以上	5	6	6	6	5	6	4	6	6	4	5	6	5	5	6	5	5	6	6	4	5.35	1	4	5	1	3	1	2	4	5	2	4	4	3	2	5	3	2	4	3.05556	1
男	41岁及以上	3年及以下	大学本科	高级教师	县镇（县城、乡镇）	是	否	21节及以上	6	5	6	5	5	4	5	5	5	6	6	5	4	5	4	5	6	6	6	5	5.2	5	4	5	3	5	4	5	4	4	5	4	3	5	3	5	4	4	4	4.22222	5
女	36-40岁	3年及以下	本科以下	高级教师	县镇（县城、乡镇）	是	否	10节及以下	3	2	1	2	2	5	3	5	5	4	5	6	3	4	6	3	3	2	6	2	3.6	4	4	4	2	4	4	5	5	4	3	5	4	4	3	3	5	4	4	3.94444	5
男	26-30岁	11-20年	大学本科	一级教师	县镇（县城、乡镇）	是	是	21节及以上	3	5	3	1	4	4	4	3	6	3	3	6	1	3	1	4	4	5	5	1	3.45	2	3	4	1	5	1	3	1	4	2	2	4	3	2	3	5	3	3	2.83333	7
男	36-40岁	3年及以下	本科以下	一级教师	乡村	是	否	16-20节	2	1	1	4	3	3	3	5	4	2	3	3	3	6	5	2	5	4	2	5	3.3	4	1	1	5	5	1	4	5	2	1	3	5	2	4	1	2	2	2	2.77778	4
女	26-30岁	21年及以上	大学本科	一级教师	乡村	是	是	21节及以上	4	2	6	1	3	6	6	6	2	6	2	5	4	2	4	4	4	5	6	1	3.95	2	2	3	2	2	1	1	5	5	2	3	3	2	5	4	1	2	4	2.72222	6
女	31-35岁	3年及以下	大学本科	二级教师	乡村	是	否	21节及以上	3	3	3	3	1	3	2	6	5	3	3	1	1	2	6	4	3	3	6	6	3.35	4	5	3	1	5	4	4	4	4	5	4	5	4	4	4	4	4	4	4	6
女	41岁及以上	11-20年	大学本科	二级教师	乡村	是	否	21节及以上	3	5	6	3	3	6	4	1	3	3	2	3	4	3	5	1	4	6	2	5	3.6	4	4	3	2	3	5	4	5	4	4	3	4	4	4	5	5	5	4	4	5
男	41岁及以上	11-20年	本科以下	一级教师	县镇（县城、乡镇）	是	是	16-20节	5	5	5	5	5	5	5	5	4	5	5	5	6	5	6	6	5	5	6	4	5.1	1	5	3	5	5	2	5	3	2	4	2	1	3	4	1	2	4	3	3.05556	7
男	26-30岁	4-10年	大学本科	高级教师	城市（地级市、省会城市城区）	是	否	16-20节	1	6	5	5	1	4	2	4	6	4	4	5	1	5	3	4	3	1	2	4	3.5	2	1	1	5	1	2	2	2	2	2	2	3	1	2	2	2	2	2	2	1
男	31-35岁	3年及以下	硕士研究生及以上	一级教师	县镇（县城、乡镇）	是	是	21节及以上	4	5	4	6	6	5	5	6	3	5	1	5	3	4	2	5	2	6	6	3	4.3	3	5	4	3	5	4	5	4	4	3	5	4	3	4	4	4	3	4	3.94444	7
女	41岁及以上	3年及以下	大学本科	一级教师	乡村	是	否	16-20节	2	5	3	1	6	2	3	3	3	3	1	5	1	5	3	3	2	2	6	3	3.1	4	4	4	1	4	4	5	3	3	4	4	4	3	4	4	5	4	4	3.77778	6
女	36-40岁	3年及以下	硕士研究生及以上	一级教师	县镇（县城、乡镇）	是	否	16-20节	5	5	6	6	5	4	5	6	6	5	6	6	6	6	5	6	5	5	6	5	5.45	4	5	5	1	4	4	4	4	4	5	4	5	5	4	5	5	5	4	4.27778	6
男	26-30岁	3年及以下	硕士研究生及以上	高级教师	城市（地级市、省会城市城区）	是	是	21节及以上	2	1	2	1	1	2	1	1	1	3	1	2	1	1	2	2	2	2	2	2	1.6	3	4	4	1	5	4	4	3	5	4	5	4	4	5	5	5	4	4	4.05556	3
男	25岁及以下	4-10年	大学本科	一级教师	城市（地级市、省会城市城区）	是	否	21节及以上	2	1	1	1	1	2	2	1	1	1	2	1	1	1	3	2	3	2	2	1	1.55	1	2	5	3	1	2	4	1	3	5	5	2	5	2	4	5	4	3	3.16667	5
女	31-35岁	4-10年	大学本科	一级教师	乡村	是	是	21节及以上	1	2	1	2	2	1	3	2	2	2	2	2	1	1	1	1	2	1	2	2	1.65	3	4	3	1	4	4	4	4	4	5	4	4	4	5	5	4	4	4	3.88889	2
男	41岁及以上	4-10年	本科以下	二级教师	乡村	是	否	21节及以上	1	3	3	6	4	1	2	6	3	1	6	4	5	4	4	2	3	4	2	6	3.5	5	4	4	3	4	5	3	3	4	4	4	4	4	5	5	5	4	5	4.16667	1
男	36-40岁	4-10年	大学本科	高级教师	县镇（县城、乡镇）	是	是	16-20节	2	6	6	3	3	5	1	1	5	5	5	4	2	4	2	5	5	5	5	5	3.95	4	1	1	5	5	1	4	5	2	1	3	5	2	4	1	2	2	2	2.77778	6
女	36-40岁	3年及以下	大学本科	二级教师	乡村	是	否	16-20节	6	5	5	5	6	2	2	2	4	3	5	3	6	2	5	6	1	3	4	1	3.8	2	2	2	5	2	2	2	2	1	1	1	2	2	3	1	3	2	1	2	3
女	25岁及以下	4-10年	大学本科	一级教师	乡村	是	是	16-20节	1	1	1	3	2	1	2	2	3	2	1	1	1	2	1	1	2	1	2	2	1.6	4	4	4	2	4	4	4	4	5	4	5	4	4	4	4	5	4	4	4.05556	2
男	36-40岁	3年及以下	本科以下	高级教师	乡村	是	否	11-15节	6	6	1	5	1	2	5	4	6	3	6	5	3	6	6	5	1	6	1	1	3.95	2	1	2	5	1	1	1	3	1	2	1	1	2	2	1	1	2	2	1.72222	3
女	36-40岁	21年及以上	大学本科	高级教师	县镇（县城、乡镇）	是	否	16-20节	4	6	4	3	1	1	6	6	6	5	2	2	6	6	1	5	3	1	1	1	3.5	1	1	2	3	2	2	1	2	1	2	2	2	1	3	3	2	1	3	1.88889	3
男	31-35岁	11-20年	大学本科	一级教师	县镇（县城、乡镇）	是	否	21节及以上	3	3	4	2	3	6	6	4	6	5	2	2	3	4	2	3	5	2	2	4	3.55	4	5	5	5	3	3	2	5	5	3	3	5	5	5	3	4	2	5	4	1
男	31-35岁	4-10年	大学本科	二级教师	县镇（县城、乡镇）	是	否	21节及以上	3	2	3	4	1	3	5	5	3	4	5	2	2	4	1	6	4	4	1	5	3.35	5	4	4	1	1	5	2	1	5	1	2	1	4	3	5	5	5	3	3.16667	2
男	31-35岁	4-10年	本科以下	二级教师	县镇（县城、乡镇）	是	是	11-15节	3	3	5	5	3	2	1	4	4	6	4	5	2	2	3	1	4	6	4	6	3.65	5	5	4	2	4	4	4	5	4	4	4	5	3	3	5	4	4	5	4.11111	6
女	36-40岁	3年及以下	大学本科	高级教师	乡村	是	否	21节及以上	5	5	6	6	5	6	5	5	5	5	4	5	6	5	6	5	5	6	6	6	5.35	3	3	4	2	3	5	2	3	3	5	5	3	4	1	2	1	3	1	2.94444	6
男	26-30岁	11-20年	大学本科	一级教师	城市（地级市、省会城市城区）	是	否	21节及以上	6	5	5	5	6	2	2	2	4	3	5	3	6	2	5	6	1	3	4	1	3.8	1	1	1	5	2	2	3	5	3	5	4	3	3	3	4	5	3	3	3.11111	3
女	31-35岁	3年及以下	大学本科	一级教师	乡村	是	是	21节及以上	5	6	6	6	5	6	4	4	5	5	6	6	6	6	6	5	4	6	6	4	5.35	5	5	4	3	4	4	5	4	5	5	4	5	5	4	4	5	3	4	4.33333	6
男	31-35岁	3年及以下	大学本科	一级教师	县镇（县城、乡镇）	是	否	16-20节	6	4	5	4	1	4	6	6	5	6	3	2	5	6	3	6	3	2	3	5	4.25	2	2	3	3	3	1	2	1	2	2	1	2	2	1	3	2	1	1	1.88889	2
男	41岁及以上	4-10年	本科以下	一级教师	县镇（县城、乡镇）	是	否	11-15节	1	3	2	6	4	5	3	4	6	1	3	2	3	4	2	1	3	3	3	4	3.15	4	5	3	2	4	4	4	5	5	4	5	4	4	4	5	5	5	4	4.22222	5
男	36-40岁	4-10年	本科以下	一级教师	乡村	是	否	21节及以上	5	5	6	6	6	5	5	5	5	5	6	5	6	5	6	4	6	4	5	4	5.2	5	5	4	1	4	5	4	4	5	5	3	5	5	5	5	4	4	5	4.33333	4
女	31-35岁	4-10年	大学本科	一级教师	县镇（县城、乡镇）	是	否	10节及以下	1	1	1	3	2	1	2	2	3	2	1	1	1	2	1	1	2	1	2	2	1.6	2	2	2	5	1	2	2	2	2	2	3	2	3	2	3	1	2	1	2.16667	1
男	36-40岁	4-10年	大学本科	二级教师	城市（地级市、省会城市城区）	是	是	11-15节	1	1	1	1	1	2	2	2	3	1	2	2	1	1	2	1	2	1	3	1	1.55	1	3	2	5	1	2	2	1	2	2	1	2	1	2	2	1	1	3	1.88889	1
男	36-40岁	11-20年	本科以下	二级教师	乡村	是	是	11-15节	6	5	5	5	4	5	6	6	4	5	5	6	5	5	6	6	6	6	5	6	5.35	5	5	4	1	5	4	4	4	4	5	4	4	5	5	4	4	5	5	4.27778	6
男	41岁及以上	3年及以下	大学本科	一级教师	县镇（县城、乡镇）	是	否	11-15节	6	1	4	1	2	2	3	3	6	5	5	2	2	3	1	5	3	6	6	3	3.45	5	5	4	3	4	4	4	4	4	5	4	4	4	5	4	5	4	3	4.16667	1
男	31-35岁	4-10年	本科以下	一级教师	县镇（县城、乡镇）	是	是	16-20节	5	5	6	5	4	6	5	4	6	4	5	5	5	6	5	5	4	5	5	4	4.95	5	3	1	4	3	4	4	1	2	3	5	1	3	4	5	5	5	5	3.5	5
女	41岁及以上	3年及以下	本科以下	一级教师	乡村	是	是	21节及以上	1	3	5	1	4	3	4	2	1	4	1	2	2	5	6	6	2	5	3	1	3.05	1	1	2	5	1	2	2	2	2	2	2	2	1	2	1	3	2	2	1.94444	1
女	36-40岁	4-10年	本科以下	一级教师	县镇（县城、乡镇）	否	否	16-20节	6	5	5	5	6	6	5	5	5	5	5	6	4	6	5	5	6	6	4	4	5.2	5	4	5	3	5	4	5	4	5	5	4	3	4	4	5	4	4	5	4.33333	6
男	26-30岁	3年及以下	本科以下	二级教师	乡村	是	是	10节及以下	5	5	6	4	5	5	6	5	6	6	5	6	5	5	5	5	6	5	4	5	5.2	4	3	4	2	1	1	4	1	2	5	1	4	5	3	5	4	5	5	3.27778	7
女	26-30岁	4-10年	本科以下	一级教师	乡村	是	是	21节及以上	2	1	5	1	3	1	5	4	4	4	1	6	5	5	3	6	6	1	6	3	3.6	2	1	2	1	2	2	4	4	2	3	4	5	1	4	1	5	3	5	2.83333	7
女	25岁及以下	3年及以下	大学本科	一级教师	乡村	否	是	21节及以上	5	4	6	1	5	5	3	1	1	6	3	4	5	3	1	4	6	1	3	1	3.4	4	3	1	5	1	2	2	5	5	5	3	3	1	5	1	1	4	5	3.11111	1
女	36-40岁	11-20年	本科以下	一级教师	县镇（县城、乡镇）	是	是	16-20节	2	2	1	1	2	2	2	2	1	1	2	1	1	1	3	3	1	1	2	2	1.65	5	5	5	4	5	4	1	5	5	4	1	3	1	2	3	3	3	5	3.55556	6
女	36-40岁	4-10年	大学本科	二级教师	城市（地级市、省会城市城区）	是	是	10节及以下	6	5	6	5	5	5	6	6	5	5	6	5	6	6	4	6	5	5	4	6	5.35	5	3	4	1	5	4	4	5	4	4	5	5	4	5	5	5	5	5	4.33333	7
男	26-30岁	4-10年	大学本科	二级教师	城市（地级市、省会城市城区）	是	是	16-20节	1	2	5	3	2	6	4	5	6	2	4	5	4	6	4	1	5	3	3	3	3.7	2	3	5	5	3	4	4	3	4	4	4	1	1	2	5	4	1	2	3.16667	4
男	31-35岁	11-20年	大学本科	一级教师	乡村	是	否	16-20节	6	5	5	6	6	5	5	5	5	5	6	5	4	5	4	5	6	6	6	5	5.25	4	4	4	1	4	4	4	4	4	4	4	5	5	3	3	5	4	4	3.88889	7
女	41岁及以上	11-20年	大学本科	二级教师	乡村	是	是	21节及以上	4	5	6	5	5	5	5	5	5	5	5	5	6	6	6	6	4	5	5	6	5.2	5	5	4	3	4	4	5	4	5	5	4	5	5	4	4	5	3	4	4.33333	2
男	36-40岁	11-20年	大学本科	二级教师	县镇（县城、乡镇）	是	是	21节及以上	6	6	6	4	6	5	4	6	4	6	5	6	6	5	6	4	6	5	6	5	5.35	1	2	4	5	3	5	5	5	1	1	2	2	3	4	4	2	5	2	3.11111	4
男	31-35岁	4-10年	大学本科	二级教师	县镇（县城、乡镇）	是	否	21节及以上	1	6	1	5	6	1	4	6	5	3	5	1	3	4	6	5	2	1	4	6	3.75	1	1	1	4	1	2	3	2	2	2	2	2	2	1	2	1	1	2	1.77778	3
男	26-30岁	11-20年	本科以下	二级教师	县镇（县城、乡镇）	是	是	16-20节	2	2	1	5	5	1	2	2	6	3	3	6	3	3	1	4	1	1	1	4	2.8	3	3	1	3	1	5	2	2	1	2	4	4	1	3	4	3	5	4	2.83333	1
男	36-40岁	11-20年	本科以下	二级教师	乡村	是	是	10节及以下	1	6	1	5	6	1	4	6	5	3	5	1	3	4	6	5	2	1	4	6	3.75	5	5	4	3	5	4	5	4	5	4	5	4	5	4	3	4	5	4	4.33333	5
男	25岁及以下	4-10年	本科以下	正高级教师	乡村	是	是	11-15节	2	1	5	3	2	1	1	1	6	6	2	5	3	4	6	5	4	3	2	5	3.35	4	4	4	2	4	5	3	4	4	4	4	5	5	3	4	5	4	4	4	6
男	36-40岁	4-10年	大学本科	一级教师	县镇（县城、乡镇）	是	是	10节及以下	5	6	5	4	5	5	5	5	6	5	5	5	6	5	6	6	5	6	6	5	5.3	5	5	4	1	5	4	4	4	4	5	4	4	5	5	4	4	5	5	4.27778	7
男	31-35岁	11-20年	本科以下	高级教师	县镇（县城、乡镇）	是	否	16-20节	2	1	1	4	3	3	3	5	4	2	3	3	3	6	5	2	5	4	2	5	3.3	5	3	5	1	5	5	4	4	4	4	5	4	5	5	5	4	4	3	4.16667	5
女	26-30岁	3年及以下	本科以下	高级教师	乡村	是	否	16-20节	2	2	1	5	5	1	2	2	6	3	3	6	3	3	1	4	1	1	1	4	2.8	2	2	1	5	3	1	2	1	2	2	1	2	2	2	3	2	3	2	2.11111	2
女	31-35岁	3年及以下	大学本科	二级教师	乡村	是	否	11-15节	6	1	6	3	6	4	1	3	4	2	5	1	3	6	6	5	1	6	4	5	3.9	3	5	5	3	3	4	4	4	4	4	4	4	3	4	5	4	4	4	3.94444	6
男	31-35岁	3年及以下	大学本科	一级教师	乡村	是	否	16-20节	5	5	3	1	2	6	5	2	4	4	4	1	1	5	3	5	4	6	4	4	3.7	3	2	1	4	3	2	1	3	2	1	2	1	2	2	1	2	1	2	1.94444	3
女	41岁及以上	4-10年	大学本科	二级教师	乡村	是	是	10节及以下	1	1	1	1	1	2	2	2	3	1	2	2	1	1	2	1	2	1	3	1	1.55	2	2	3	3	3	1	2	1	2	2	1	2	2	1	3	2	1	1	1.88889	1
女	36-40岁	11-20年	大学本科	一级教师	县镇（县城、乡镇）	是	是	21节及以上	6	4	2	6	5	2	3	2	3	2	6	1	1	3	5	1	5	1	3	3	3.2	5	5	4	3	4	4	5	4	5	5	4	5	5	4	4	5	3	4	4.33333	7
男	41岁及以上	3年及以下	本科以下	二级教师	县镇（县城、乡镇）	是	否	21节及以上	4	5	6	6	5	5	6	4	5	6	6	6	4	6	5	6	5	6	5	4	5.25	5	4	4	1	4	4	5	4	4	3	5	4	4	5	5	4	4	4	4.05556	6
女	26-30岁	4-10年	大学本科	高级教师	乡村	是	否	11-15节	2	2	1	3	6	6	2	1	5	1	6	4	2	2	4	3	6	2	4	1	3.15	4	2	4	3	3	4	3	3	4	2	1	1	3	1	3	3	1	5	2.77778	6
男	41岁及以上	11-20年	大学本科	二级教师	城市（地级市、省会城市城区）	是	否	11-15节	2	2	1	3	6	6	2	1	5	1	6	4	2	2	4	3	6	2	4	1	3.15	2	1	1	3	1	2	2	2	1	2	2	2	2	2	2	1	1	2	1.72222	3
男	26-30岁	4-10年	大学本科	高级教师	县镇（县城、乡镇）	否	否	11-15节	6	5	5	5	5	5	5	6	6	5	5	6	6	6	5	5	5	6	6	4	5.35	5	5	4	3	4	4	5	4	5	5	4	5	5	4	4	5	3	4	4.33333	7
男	26-30岁	3年及以下	本科以下	二级教师	城市（地级市、省会城市城区）	是	否	21节及以上	3	6	5	1	1	2	5	1	4	6	2	4	4	3	2	1	2	1	1	1	2.75	5	4	5	3	5	4	3	4	5	4	4	3	4	3	3	5	5	3	4	5
男	25岁及以下	4-10年	本科以下	二级教师	县镇（县城、乡镇）	是	是	16-20节	4	5	4	6	6	5	5	6	3	5	1	5	3	4	2	5	2	6	6	3	4.3	5	1	4	4	2	4	2	2	5	1	3	3	1	1	1	4	5	4	2.88889	6
男	26-30岁	3年及以下	大学本科	高级教师	县镇（县城、乡镇）	是	是	11-15节	6	6	6	6	5	5	4	6	6	6	5	6	6	5	6	5	6	5	4	5	5.45	5	5	4	1	5	4	4	4	4	5	4	4	5	5	4	4	5	5	4.27778	7
女	41岁及以上	11-20年	本科以下	一级教师	县镇（县城、乡镇）	是	否	11-15节	1	3	2	6	4	5	3	4	6	1	3	2	3	4	2	1	3	3	3	4	3.15	3	5	3	1	4	4	4	5	5	4	5	4	4	4	5	4	4	4	4	3
女	26-30岁	4-10年	本科以下	二级教师	县镇（县城、乡镇）	是	否	11-15节	6	6	5	6	5	6	6	4	6	5	5	4	6	5	5	6	4	5	5	5	5.25	4	4	4	1	5	3	5	5	4	4	4	4	4	4	5	5	4	4	4.05556	7
男	41岁及以上	3年及以下	大学本科	高级教师	县镇（县城、乡镇）	是	否	21节及以上	2	2	1	5	5	1	2	2	6	3	3	6	3	3	1	4	1	1	1	4	2.8	4	4	5	1	4	5	4	4	5	5	5	3	4	4	3	5	4	5	4.11111	5
女	41岁及以上	3年及以下	大学本科	一级教师	县镇（县城、乡镇）	是	否	16-20节	4	5	4	6	6	5	5	6	3	5	1	5	3	4	2	5	2	6	6	3	4.3	5	5	4	1	4	4	4	3	4	4	4	4	4	5	5	5	4	4	4.05556	5
女	36-40岁	3年及以下	大学本科	二级教师	县镇（县城、乡镇）	是	是	16-20节	1	2	4	6	3	2	1	6	6	6	1	6	1	6	4	3	6	1	4	2	3.55	3	5	4	3	4	4	3	4	4	5	4	4	4	4	5	5	4	5	4.11111	7
男	26-30岁	4-10年	大学本科	高级教师	乡村	是	否	10节及以下	5	5	6	6	5	4	5	6	6	5	6	6	6	6	5	6	5	5	6	5	5.45	5	5	4	1	4	5	4	4	5	5	3	5	5	5	5	4	4	5	4.33333	7
女	31-35岁	3年及以下	大学本科	二级教师	县镇（县城、乡镇）	是	是	21节及以上	6	5	5	6	5	4	5	6	5	5	5	5	4	6	6	4	5	6	6	6	5.25	5	4	5	3	5	4	5	4	5	5	4	3	4	4	5	4	4	5	4.33333	7
女	36-40岁	4-10年	本科以下	一级教师	县镇（县城、乡镇）	是	是	16-20节	5	4	6	1	5	5	3	1	1	6	3	4	5	3	1	4	6	1	3	1	3.4	5	4	5	2	4	4	4	4	5	4	5	5	4	5	5	5	5	4	4.38889	6
女	36-40岁	21年及以上	本科以下	高级教师	乡村	是	否	16-20节	2	3	2	6	1	4	6	6	5	6	6	5	5	3	4	4	4	1	6	6	4.25	5	4	4	1	5	4	3	4	5	4	4	4	4	5	5	5	3	4	4.05556	7
男	25岁及以下	3年及以下	本科以下	一级教师	乡村	是	否	16-20节	5	5	6	5	6	5	6	5	5	5	5	6	6	6	4	6	5	5	4	5	5.25	5	5	4	3	4	4	5	4	5	5	4	5	5	4	4	5	3	4	4.33333	7
男	36-40岁	11-20年	本科以下	二级教师	县镇（县城、乡镇）	是	是	10节及以下	6	4	6	6	2	5	6	3	4	2	3	4	1	6	4	4	3	5	5	2	4.05	5	5	3	1	4	4	4	4	4	5	4	4	4	4	5	5	4	3	4	6
女	31-35岁	3年及以下	硕士研究生及以上	二级教师	县镇（县城、乡镇）	是	是	16-20节	6	6	6	6	6	4	6	5	6	6	6	5	6	6	4	5	5	6	5	4	5.45	4	5	4	3	4	5	4	5	4	4	5	3	5	4	5	4	4	5	4.27778	6
女	36-40岁	4-10年	本科以下	一级教师	城市（地级市、省会城市城区）	是	否	16-20节	1	1	1	3	2	1	2	2	3	2	1	1	1	2	1	1	2	1	2	2	1.6	5	4	4	3	4	4	5	4	4	4	5	4	4	4	3	4	4	4	4.05556	1
男	26-30岁	3年及以下	大学本科	一级教师	乡村	是	否	21节及以上	1	1	2	2	1	1	1	1	2	2	2	2	1	2	2	2	2	2	1	1	1.55	3	1	3	3	5	2	4	5	5	2	2	2	4	1	3	2	3	2	2.88889	2
女	26-30岁	4-10年	本科以下	二级教师	城市（地级市、省会城市城区）	是	是	10节及以下	6	6	6	5	4	2	2	1	3	6	2	1	3	5	6	3	4	2	5	3	3.75	2	2	2	5	2	2	2	1	2	2	2	2	1	1	1	2	2	1	1.88889	2
女	26-30岁	4-10年	大学本科	二级教师	城市（地级市、省会城市城区）	是	否	21节及以上	1	1	1	3	2	1	2	2	3	2	1	1	1	2	1	1	2	1	2	2	1.6	5	4	4	1	3	4	4	4	4	4	4	4	4	4	5	4	4	4	3.88889	3
男	31-35岁	3年及以下	大学本科	高级教师	县镇（县城、乡镇）	是	否	10节及以下	6	2	3	6	5	2	2	3	3	5	3	1	3	4	2	6	3	3	1	2	3.25	2	5	4	4	2	2	1	4	4	5	5	3	4	2	4	1	4	2	3.22222	6
女	31-35岁	11-20年	大学本科	正高级教师	乡村	是	是	10节及以下	1	2	4	6	3	2	1	6	6	6	1	6	1	6	4	3	6	1	4	2	3.55	4	1	3	2	5	5	4	3	3	1	4	2	5	4	5	1	3	1	3.11111	1
男	36-40岁	3年及以下	硕士研究生及以上	二级教师	乡村	是	是	16-20节	3	6	2	4	3	6	4	1	1	5	2	4	2	6	1	3	5	5	5	4	3.6	4	4	3	1	4	4	3	4	4	5	4	3	5	4	5	4	4	3	3.77778	2
女	41岁及以上	3年及以下	本科以下	正高级教师	乡村	是	是	10节及以下	5	1	2	5	1	3	6	6	4	4	6	4	6	3	4	1	3	2	4	5	3.75	4	3	4	1	3	3	3	4	3	5	2	5	3	2	3	3	1	3	3.05556	6
女	26-30岁	4-10年	硕士研究生及以上	一级教师	乡村	是	否	16-20节	4	6	6	6	5	5	5	5	6	5	5	4	5	6	4	6	5	6	6	5	5.25	3	5	3	1	4	4	4	4	3	4	4	4	4	5	4	3	5	4	3.77778	7
男	41岁及以上	3年及以下	大学本科	正高级教师	县镇（县城、乡镇）	是	是	16-20节	2	5	3	1	6	2	3	3	3	3	1	5	1	5	3	3	2	2	6	3	3.1	1	1	3	5	4	5	1	5	1	2	2	2	3	1	3	1	1	3	2.44444	7
女	26-30岁	4-10年	本科以下	高级教师	县镇（县城、乡镇）	是	否	21节及以上	4	5	6	4	5	5	5	6	6	5	6	5	5	6	6	5	5	5	6	5	5.25	5	4	5	3	5	4	5	4	5	5	4	3	4	4	5	4	4	5	4.33333	3
男	36-40岁	4-10年	本科以下	二级教师	乡村	是	是	21节及以上	5	5	5	6	5	5	6	6	5	5	5	5	6	5	5	5	6	5	5	5	5.25	4	5	5	2	4	4	4	4	4	5	4	4	4	5	5	4	5	3	4.16667	7
女	41岁及以上	3年及以下	大学本科	高级教师	县镇（县城、乡镇）	是	否	10节及以下	2	2	4	3	3	4	5	2	5	5	6	5	6	4	5	3	1	3	4	2	3.7	5	5	4	2	5	4	4	5	4	4	4	3	4	5	4	5	4	4	4.16667	6
男	25岁及以下	4-10年	硕士研究生及以上	正高级教师	乡村	是	否	11-15节	5	5	6	6	6	5	6	4	6	5	5	5	6	6	5	5	5	6	6	5	5.4	5	3	5	2	4	3	5	4	4	4	5	5	4	5	4	4	4	4	4.11111	7
男	36-40岁	11-20年	大学本科	二级教师	县镇（县城、乡镇）	是	是	10节及以下	3	3	3	3	1	2	5	3	6	3	6	4	2	6	1	1	6	4	1	1	3.2	5	4	5	2	4	5	5	5	4	5	4	5	4	4	4	4	4	5	4.33333	2
女	36-40岁	11-20年	本科以下	二级教师	乡村	是	否	16-20节	6	6	6	6	5	5	5	5	6	4	5	6	5	6	5	5	6	6	6	5	5.45	5	5	4	3	5	4	4	4	4	3	5	4	4	4	5	3	4	5	4.16667	7
女	41岁及以上	3年及以下	本科以下	一级教师	城市（地级市、省会城市城区）	是	是	11-15节	5	5	5	5	6	5	4	6	6	5	5	6	6	5	4	5	6	5	5	6	5.25	4	5	4	1	4	4	4	4	4	4	5	3	4	4	4	5	3	4	3.88889	5
女	31-35岁	3年及以下	大学本科	二级教师	乡村	是	是	10节及以下	5	5	3	1	2	6	5	2	4	4	4	1	1	5	3	5	4	6	4	4	3.7	5	3	3	2	4	5	4	4	4	4	4	3	4	4	5	5	4	5	4	7
女	41岁及以上	11-20年	本科以下	正高级教师	县镇（县城、乡镇）	是	是	16-20节	5	6	4	6	5	6	5	5	6	5	5	6	6	5	4	4	6	5	6	6	5.3	5	4	4	1	4	5	5	5	4	5	4	5	4	4	3	5	3	4	4.11111	5
男	36-40岁	3年及以下	大学本科	一级教师	乡村	是	是	21节及以上	6	1	6	3	6	4	1	3	4	2	5	1	3	6	6	5	1	6	4	5	3.9	5	3	4	1	5	4	4	5	4	4	5	5	4	5	5	5	5	5	4.33333	5
男	31-35岁	11-20年	大学本科	一级教师	城市（地级市、省会城市城区）	是	是	21节及以上	5	5	5	5	5	6	6	5	6	6	5	6	5	6	5	5	5	6	5	4	5.3	5	4	5	3	4	4	5	5	5	4	4	3	5	4	5	4	3	4	4.22222	7
男	31-35岁	4-10年	大学本科	正高级教师	乡村	是	是	21节及以上	6	4	2	6	5	2	3	2	3	2	6	1	1	3	5	1	5	1	3	3	3.2	5	4	5	3	5	4	5	4	4	5	4	3	5	3	5	4	4	4	4.22222	7
女	41岁及以上	3年及以下	硕士研究生及以上	二级教师	县镇（县城、乡镇）	是	否	10节及以下	6	6	6	5	6	5	4	5	6	4	5	6	6	6	6	4	5	5	6	5	5.35	3	3	4	2	3	5	2	3	3	5	5	3	4	1	2	1	3	1	2.94444	6
男	31-35岁	3年及以下	大学本科	一级教师	乡村	是	否	21节及以上	3	6	5	1	1	2	5	1	4	6	2	4	4	3	2	1	2	1	1	1	2.75	1	1	1	5	2	2	2	2	1	1	2	2	2	3	2	2	2	1	1.88889	3
女	36-40岁	3年及以下	硕士研究生及以上	一级教师	乡村	是	否	16-20节	3	3	3	3	1	2	5	3	6	3	6	4	2	6	1	1	6	4	1	1	3.2	5	3	4	1	5	4	4	5	4	4	5	5	4	5	5	5	5	5	4.33333	6
女	26-30岁	4-10年	硕士研究生及以上	一级教师	乡村	是	否	10节及以下	6	5	5	5	4	5	6	6	4	5	5	6	5	5	6	6	6	6	5	6	5.35	3	5	5	1	4	4	5	4	5	5	4	5	5	4	5	5	4	4	4.27778	6
女	26-30岁	3年及以下	大学本科	二级教师	县镇（县城、乡镇）	是	否	16-20节	4	5	4	6	6	5	5	6	3	5	1	5	3	4	2	5	2	6	6	3	4.3	1	2	2	3	2	1	2	2	2	2	2	2	2	2	1	2	1	3	1.88889	2
男	31-35岁	3年及以下	大学本科	一级教师	乡村	是	否	21节及以上	6	6	6	6	4	4	5	4	5	6	6	5	4	5	6	5	4	5	5	5	5.1	1	2	5	3	3	1	2	4	5	5	2	5	4	4	5	1	1	4	3.16667	6
女	41岁及以上	4-10年	本科以下	高级教师	县镇（县城、乡镇）	是	是	10节及以下	5	5	4	5	6	5	5	5	6	5	6	4	5	4	6	4	5	5	6	4	5	4	2	1	2	3	2	5	2	4	2	4	3	1	2	3	3	4	2	2.72222	6
男	36-40岁	3年及以下	本科以下	正高级教师	县镇（县城、乡镇）	是	否	11-15节	5	5	5	5	5	6	6	5	6	6	5	6	5	6	5	5	5	6	5	4	5.3	5	5	4	1	5	4	4	4	4	5	4	4	5	5	4	4	5	5	4.27778	5
男	41岁及以上	4-10年	本科以下	二级教师	城市（地级市、省会城市城区）	是	否	16-20节	1	1	4	4	6	4	2	3	3	4	3	1	3	5	3	4	4	1	2	1	2.95	5	4	5	1	4	4	4	4	3	3	4	4	5	4	5	3	4	4	3.88889	3
男	26-30岁	4-10年	大学本科	二级教师	乡村	是	是	21节及以上	1	2	6	2	5	4	1	5	3	6	4	5	5	2	4	2	3	5	2	2	3.45	3	5	4	1	4	4	4	4	4	4	4	5	4	3	5	4	4	4	3.88889	6
女	31-35岁	3年及以下	大学本科	一级教师	乡村	是	是	11-15节	5	5	4	6	4	6	4	5	6	6	4	5	6	6	6	5	4	6	6	5	5.2	4	4	3	1	4	4	4	4	4	5	4	4	4	4	3	4	5	5	3.88889	5
男	31-35岁	4-10年	大学本科	一级教师	乡村	是	是	21节及以上	5	6	5	5	5	6	5	5	5	6	5	5	4	5	6	4	4	5	5	5	5.05	5	3	3	2	5	4	4	4	4	2	5	3	3	2	1	5	4	4	3.5	4
女	31-35岁	3年及以下	大学本科	二级教师	县镇（县城、乡镇）	是	否	21节及以上	6	4	5	4	1	4	6	6	5	6	3	2	5	6	3	6	3	2	3	5	4.25	4	5	4	3	4	5	4	5	4	4	5	3	5	4	5	4	4	5	4.27778	7
男	25岁及以下	21年及以上	大学本科	一级教师	县镇（县城、乡镇）	是	否	16-20节	5	5	6	6	6	5	6	6	6	5	5	5	6	5	6	5	5	4	4	5	5.3	5	3	3	2	5	4	4	4	4	2	5	3	3	2	1	5	4	4	3.5	7
女	41岁及以上	4-10年	本科以下	正高级教师	县镇（县城、乡镇）	是	否	21节及以上	1	2	6	2	5	4	1	5	3	6	4	5	5	2	4	2	3	5	2	2	3.45	1	5	5	5	4	3	1	3	1	3	3	3	4	1	1	1	2	1	2.61111	1
男	41岁及以上	3年及以下	大学本科	二级教师	乡村	是	否	16-20节	1	1	1	1	1	2	2	2	3	1	2	2	1	1	2	1	2	1	3	1	1.55	2	2	3	3	3	1	2	1	2	2	1	2	2	1	3	2	1	1	1.88889	3
女	36-40岁	3年及以下	大学本科	一级教师	城市（地级市、省会城市城区）	是	是	10节及以下	5	5	5	4	5	6	4	5	6	6	5	4	5	5	6	5	6	5	5	5	5.1	3	1	3	3	5	2	4	5	5	2	2	2	4	1	3	2	3	2	2.88889	6
男	41岁及以上	4-10年	大学本科	二级教师	县镇（县城、乡镇）	是	是	16-20节	6	2	3	6	5	2	2	3	3	5	3	1	3	4	2	6	3	3	1	2	3.25	5	4	5	3	5	4	5	4	5	5	4	3	4	4	5	4	4	5	4.33333	6
女	36-40岁	4-10年	本科以下	高级教师	乡村	是	否	10节及以下	6	6	6	5	5	5	5	5	6	6	5	6	5	5	5	5	5	5	5	4	5.25	4	4	5	1	4	4	3	4	4	4	4	4	4	4	3	4	5	4	3.83333	4
男	36-40岁	3年及以下	本科以下	二级教师	乡村	是	是	11-15节	4	2	3	3	2	4	5	4	2	1	6	1	4	5	3	6	5	6	1	4	3.55	1	2	4	4	1	1	3	4	3	2	2	2	4	5	3	1	5	4	2.83333	4
男	31-35岁	11-20年	大学本科	二级教师	乡村	是	否	16-20节	6	5	6	5	5	5	6	6	5	5	6	5	6	6	4	6	5	5	4	6	5.35	5	3	4	1	5	4	4	5	4	4	5	5	4	5	5	5	5	5	4.33333	7
男	25岁及以下	11-20年	本科以下	一级教师	城市（地级市、省会城市城区）	是	是	16-20节	1	2	4	6	3	2	1	6	6	6	1	6	1	6	4	3	6	1	4	2	3.55	2	1	2	5	1	2	2	1	1	2	3	2	1	2	1	1	3	3	1.94444	3
女	36-40岁	3年及以下	硕士研究生及以上	二级教师	县镇（县城、乡镇）	是	否	11-15节	6	6	5	5	6	5	5	5	5	6	5	6	6	5	5	6	5	5	4	5	5.3	1	1	1	5	2	2	3	5	3	5	4	3	3	3	4	5	3	3	3.11111	6
男	26-30岁	3年及以下	本科以下	正高级教师	县镇（县城、乡镇）	是	是	16-20节	2	3	6	5	5	4	2	5	5	3	6	6	1	2	5	6	4	4	5	3	4.1	3	4	3	1	4	5	5	4	4	5	4	5	4	4	4	5	4	5	4.05556	5
男	31-35岁	3年及以下	本科以下	一级教师	县镇（县城、乡镇）	是	否	10节及以下	5	5	5	6	5	6	5	5	6	6	5	6	6	6	4	5	6	5	5	5	5.35	5	4	5	2	4	4	4	4	5	4	4	5	4	4	3	4	3	4	4	6
男	25岁及以下	4-10年	大学本科	正高级教师	县镇（县城、乡镇）	是	否	10节及以下	6	1	6	3	6	4	1	3	4	2	5	1	3	6	6	5	1	6	4	5	3.9	1	2	2	5	2	2	1	2	2	3	1	2	2	3	1	1	1	3	2	2
女	26-30岁	3年及以下	大学本科	一级教师	乡村	是	否	21节及以上	5	5	3	1	2	6	5	2	4	4	4	1	1	5	3	5	4	6	4	4	3.7	5	4	5	3	3	4	4	5	4	4	4	4	4	4	5	5	4	3	4.11111	1
女	41岁及以上	3年及以下	大学本科	高级教师	县镇（县城、乡镇）	是	否	21节及以上	6	2	4	1	1	3	1	2	6	3	2	4	2	2	6	2	6	4	4	2	3.15	4	5	4	2	4	4	4	5	4	4	5	4	5	4	4	5	3	4	4.11111	5
男	26-30岁	21年及以上	硕士研究生及以上	二级教师	乡村	是	是	10节及以下	6	5	6	6	5	5	4	5	5	5	6	6	5	6	6	5	4	5	5	5	5.25	3	5	5	1	4	4	5	4	5	5	4	5	5	4	5	5	4	4	4.27778	6
男	25岁及以下	4-10年	本科以下	二级教师	乡村	是	否	16-20节	2	1	5	1	3	1	5	4	4	4	1	6	5	5	3	6	6	1	6	3	3.6	3	4	4	1	4	5	5	5	4	4	5	5	4	4	5	4	5	4	4.16667	5
男	25岁及以下	4-10年	大学本科	一级教师	县镇（县城、乡镇）	是	否	21节及以上	5	6	6	6	5	5	5	5	6	5	5	5	5	6	6	5	6	6	6	5	5.45	5	4	4	2	3	4	4	5	4	4	4	3	5	3	5	4	5	4	4	6
男	41岁及以上	3年及以下	硕士研究生及以上	二级教师	城市（地级市、省会城市城区）	是	否	16-20节	6	6	6	5	6	5	4	5	4	6	5	5	6	6	6	5	4	6	5	5	5.3	5	5	4	2	4	4	5	4	4	4	5	4	5	4	5	5	4	5	4.33333	6
女	26-30岁	11-20年	大学本科	一级教师	乡村	是	否	16-20节	2	1	5	1	3	1	5	4	4	4	1	6	5	5	3	6	6	1	6	3	3.6	4	3	4	1	4	4	5	3	5	4	4	5	5	4	5	4	4	5	4.05556	1
女	26-30岁	3年及以下	本科以下	二级教师	县镇（县城、乡镇）	是	否	21节及以上	6	5	5	5	4	4	5	6	4	6	4	5	5	6	4	6	6	5	5	5	5.05	5	4	5	2	5	4	4	4	4	4	4	4	5	5	5	4	4	5	4.27778	3
男	36-40岁	3年及以下	大学本科	一级教师	县镇（县城、乡镇）	是	是	21节及以上	3	2	3	4	5	6	3	2	2	2	3	6	3	6	4	3	4	5	2	1	3.45	4	4	5	2	5	4	3	4	4	5	4	3	4	3	5	4	5	5	4.05556	5
女	26-30岁	4-10年	本科以下	二级教师	县镇（县城、乡镇）	否	是	16-20节	3	3	4	2	3	6	6	4	6	5	2	2	3	4	2	3	5	2	2	4	3.55	3	1	2	4	2	2	1	2	3	2	1	1	2	2	1	2	2	3	2	2
男	31-35岁	4-10年	大学本科	二级教师	城市（地级市、省会城市城区）	是	是	11-15节	1	1	2	2	1	1	1	1	2	2	2	2	1	2	2	2	2	2	1	1	1.55	1	5	3	5	5	2	5	3	2	4	2	1	3	4	1	2	4	3	3.05556	7
女	26-30岁	11-20年	大学本科	二级教师	乡村	是	是	21节及以上	2	3	2	6	1	4	6	6	5	6	6	5	5	3	4	4	4	1	6	6	4.25	5	5	5	1	4	4	4	4	4	4	4	3	4	4	4	5	4	4	4	2
女	41岁及以上	11-20年	大学本科	一级教师	乡村	否	否	21节及以上	2	1	2	1	1	2	1	1	1	3	1	2	1	1	2	2	2	2	2	2	1.6	4	5	4	1	4	4	4	4	5	4	5	4	4	3	3	4	4	5	3.94444	4
男	31-35岁	3年及以下	大学本科	一级教师	乡村	是	是	21节及以上	2	1	5	3	2	1	1	1	6	6	2	5	3	4	6	5	4	3	2	5	3.35	5	3	4	1	5	4	4	5	4	5	4	5	4	5	3	4	5	5	4.16667	7
女	36-40岁	3年及以下	本科以下	二级教师	乡村	是	否	10节及以下	6	6	6	5	6	5	4	5	6	4	5	6	6	6	6	4	5	5	6	5	5.35	4	4	4	2	5	4	4	4	3	5	4	4	4	4	5	5	4	5	4.11111	7
男	41岁及以上	3年及以下	大学本科	二级教师	乡村	是	是	16-20节	6	5	6	5	6	6	5	6	5	6	5	6	5	5	5	4	5	5	5	5	5.3	5	4	4	1	4	4	5	5	4	5	5	3	4	4	5	5	5	4	4.22222	5
男	25岁及以下	3年及以下	大学本科	正高级教师	城市（地级市、省会城市城区）	是	否	21节及以上	6	2	3	6	5	2	2	3	3	5	3	1	3	4	2	6	3	3	1	2	3.25	5	4	4	2	4	4	5	5	4	5	3	5	4	4	5	5	4	4	4.22222	6
女	41岁及以上	3年及以下	大学本科	正高级教师	县镇（县城、乡镇）	是	是	21节及以上	4	6	6	6	6	5	4	5	5	6	6	5	6	5	5	5	5	6	5	5	5.3	5	4	1	4	1	5	1	5	1	1	3	1	1	4	5	1	3	4	2.77778	5
男	41岁及以上	3年及以下	本科以下	一级教师	乡村	是	是	10节及以下	5	1	2	5	3	4	3	3	6	2	6	4	3	1	4	1	5	6	2	1	3.35	1	1	3	4	2	2	2	1	1	2	1	2	1	2	2	1	1	1	1.66667	1
女	41岁及以上	3年及以下	本科以下	一级教师	乡村	是	是	10节及以下	2	2	1	5	5	1	2	2	6	3	3	6	3	3	1	4	1	1	1	4	2.8	1	1	1	4	2	1	3	2	1	2	1	3	1	2	3	1	1	2	1.77778	2
女	41岁及以上	4-10年	大学本科	二级教师	乡村	是	是	10节及以下	5	5	6	6	5	6	5	6	4	4	4	6	5	5	6	4	5	6	6	6	5.25	5	3	3	2	5	4	4	4	4	2	5	3	3	2	1	5	4	4	3.5	7
女	31-35岁	4-10年	大学本科	二级教师	县镇（县城、乡镇）	是	是	21节及以上	5	5	6	5	5	5	5	5	5	5	4	4	6	6	6	5	5	5	5	4	5.05	4	1	5	5	3	4	5	3	5	4	4	2	4	5	5	3	3	3	3.77778	3
女	41岁及以上	11-20年	大学本科	二级教师	乡村	是	是	10节及以下	6	6	6	6	5	5	5	5	6	4	5	6	5	6	5	5	6	6	6	5	5.45	3	5	5	1	4	4	5	4	5	5	4	5	5	4	5	5	4	4	4.27778	1
女	36-40岁	3年及以下	大学本科	一级教师	城市（地级市、省会城市城区）	是	是	21节及以上	5	6	6	5	6	4	4	5	5	5	4	5	5	6	6	5	5	5	5	5	5.1	2	1	2	1	2	2	4	4	2	3	4	5	1	4	1	5	3	5	2.83333	1
女	26-30岁	4-10年	本科以下	一级教师	乡村	是	是	16-20节	1	2	5	3	2	6	4	5	6	2	4	5	4	6	4	1	5	3	3	3	3.7	1	3	1	4	1	2	5	3	4	2	4	3	5	3	2	2	1	4	2.77778	7
男	36-40岁	11-20年	硕士研究生及以上	一级教师	县镇（县城、乡镇）	是	否	11-15节	6	2	3	6	5	2	2	3	3	5	3	1	3	4	2	6	3	3	1	2	3.25	5	4	3	1	5	5	4	4	3	5	3	4	5	4	4	5	5	5	4.11111	2
男	41岁及以上	3年及以下	大学本科	正高级教师	乡村	是	是	16-20节	6	5	6	6	4	5	4	5	5	5	5	4	6	6	5	5	6	6	5	6	5.25	5	5	4	1	5	4	4	4	4	5	4	4	5	5	4	4	5	5	4.27778	6
男	25岁及以下	3年及以下	本科以下	二级教师	城市（地级市、省会城市城区）	是	否	10节及以下	5	6	4	5	6	4	6	4	6	5	4	6	5	6	4	5	5	5	5	5	5.05	4	2	4	3	3	4	3	3	4	2	1	1	3	1	3	3	1	5	2.77778	5
女	36-40岁	4-10年	大学本科	一级教师	乡村	是	是	16-20节	5	4	6	5	5	4	4	6	6	5	6	5	4	5	5	5	5	6	5	4	5	4	4	5	2	4	4	4	4	4	4	4	4	5	4	5	4	4	5	4.11111	3
男	36-40岁	3年及以下	大学本科	高级教师	乡村	是	否	16-20节	6	5	6	5	5	5	6	5	5	5	6	5	6	6	5	5	5	5	5	5	5.3	3	5	5	1	4	4	5	4	5	5	4	5	5	4	5	5	4	4	4.27778	6
女	26-30岁	21年及以上	本科以下	一级教师	乡村	是	是	16-20节	2	5	4	5	5	3	4	3	3	4	3	1	1	1	2	6	4	2	1	5	3.2	1	2	1	3	2	2	2	2	2	3	2	3	1	1	1	1	2	3	1.88889	3
男	26-30岁	4-10年	大学本科	一级教师	城市（地级市、省会城市城区）	是	是	11-15节	3	3	3	3	1	3	2	6	5	3	3	1	1	2	6	4	3	3	6	6	3.35	5	3	4	4	2	4	1	4	4	3	4	1	2	3	1	2	2	3	2.88889	1
女	26-30岁	3年及以下	大学本科	二级教师	城市（地级市、省会城市城区）	是	是	21节及以上	2	1	1	1	2	1	3	2	2	1	1	1	2	1	2	2	1	1	2	2	1.55	3	1	3	3	5	2	4	5	5	2	2	2	4	1	3	2	3	2	2.88889	6
女	36-40岁	4-10年	本科以下	一级教师	乡村	是	否	10节及以下	2	1	2	1	2	4	5	1	6	4	2	2	4	5	2	1	2	3	1	1	2.55	4	4	4	1	4	4	4	4	4	4	5	4	4	5	5	4	4	4	4	7
男	36-40岁	3年及以下	硕士研究生及以上	高级教师	县镇（县城、乡镇）	是	否	10节及以下	2	1	5	3	2	1	1	1	6	6	2	5	3	4	6	5	4	3	2	5	3.35	1	3	5	2	1	1	3	4	4	5	5	3	3	3	2	3	3	1	2.88889	3
男	31-35岁	11-20年	大学本科	二级教师	乡村	是	是	10节及以下	3	6	6	4	4	5	1	1	3	4	6	6	4	4	2	3	4	6	4	1	3.85	2	1	1	4	1	2	1	2	3	2	2	2	2	2	1	1	2	2	1.83333	1
女	36-40岁	4-10年	本科以下	二级教师	乡村	是	否	21节及以上	5	6	6	6	5	6	5	5	5	5	5	4	4	5	4	5	4	5	6	5	5.05	5	4	1	4	1	5	1	5	1	1	3	1	1	4	5	1	3	4	2.77778	5
女	41岁及以上	3年及以下	大学本科	二级教师	县镇（县城、乡镇）	是	是	11-15节	5	4	1	2	3	4	6	6	6	5	4	3	5	3	3	3	5	5	6	6	4.25	1	3	2	5	1	2	2	1	2	2	1	2	1	2	2	1	1	3	1.88889	1
男	36-40岁	11-20年	硕士研究生及以上	二级教师	县镇（县城、乡镇）	是	否	16-20节	1	1	1	1	1	2	2	2	3	1	2	2	1	1	2	1	2	1	3	1	1.55	1	2	2	5	2	2	2	1	2	1	1	2	2	2	1	2	2	2	1.88889	4
女	36-40岁	4-10年	大学本科	一级教师	县镇（县城、乡镇）	是	否	21节及以上	5	5	6	4	5	5	5	5	6	4	5	5	6	5	6	5	5	5	4	6	5.1	4	5	4	3	4	5	4	5	4	4	5	3	5	4	5	4	4	5	4.27778	7
女	36-40岁	3年及以下	大学本科	高级教师	乡村	是	否	16-20节	2	4	3	3	5	4	1	6	6	5	5	3	1	4	2	2	1	6	5	1	3.45	2	1	2	1	1	4	3	5	5	2	3	1	2	2	5	4	4	2	2.72222	2
女	41岁及以上	4-10年	大学本科	一级教师	县镇（县城、乡镇）	是	是	11-15节	6	6	6	6	5	5	4	6	6	6	5	6	6	5	6	5	6	5	4	5	5.45	5	3	4	1	5	4	4	5	4	4	5	5	4	5	5	5	5	5	4.33333	7
男	36-40岁	11-20年	本科以下	二级教师	城市（地级市、省会城市城区）	是	否	16-20节	5	1	2	5	1	3	6	6	4	4	6	4	6	3	4	1	3	2	4	5	3.75	5	5	4	2	4	4	4	3	5	4	4	4	5	3	5	5	5	4	4.16667	7
女	26-30岁	4-10年	大学本科	高级教师	乡村	是	是	21节及以上	3	3	3	3	1	3	2	6	5	3	3	1	1	2	6	4	3	3	6	6	3.35	5	4	5	3	5	5	3	5	3	4	4	3	4	4	5	5	5	4	4.22222	6
男	31-35岁	3年及以下	大学本科	二级教师	城市（地级市、省会城市城区）	是	是	16-20节	5	6	6	6	5	5	6	5	5	5	6	5	4	5	4	5	6	6	6	4	5.25	4	5	5	5	3	3	2	5	5	3	3	5	5	5	3	4	2	5	4	3
男	36-40岁	3年及以下	本科以下	一级教师	县镇（县城、乡镇）	是	否	21节及以上	2	1	5	3	2	1	1	1	6	6	2	5	3	4	6	5	4	3	2	5	3.35	5	4	3	1	4	4	4	4	5	5	4	4	4	5	5	4	4	4	4.05556	7
女	25岁及以下	3年及以下	大学本科	一级教师	县镇（县城、乡镇）	是	是	16-20节	6	2	4	1	1	3	1	2	6	3	2	4	2	2	6	2	6	4	4	2	3.15	4	5	4	3	4	5	4	5	4	4	5	3	5	4	5	4	4	5	4.27778	5
男	31-35岁	3年及以下	本科以下	高级教师	城市（地级市、省会城市城区）	是	是	16-20节	2	1	2	1	2	4	5	1	6	4	2	2	4	5	2	1	2	3	1	1	2.55	4	5	4	1	4	4	4	5	4	5	5	4	4	4	4	4	4	5	4.11111	7
女	31-35岁	4-10年	大学本科	一级教师	县镇（县城、乡镇）	是	否	21节及以上	3	3	3	3	1	2	5	3	6	3	6	4	2	6	1	1	6	4	1	1	3.2	4	4	4	1	4	4	5	4	5	5	4	4	4	4	5	5	4	5	4.16667	7
女	25岁及以下	4-10年	大学本科	一级教师	县镇（县城、乡镇）	是	否	16-20节	5	4	5	2	4	1	6	6	1	4	4	1	3	3	1	3	4	4	1	5	3.35	3	1	1	5	2	2	2	3	2	1	1	2	2	2	2	1	2	2	2	1
女	41岁及以上	3年及以下	本科以下	一级教师	县镇（县城、乡镇）	是	是	21节及以上	2	1	5	1	3	1	5	4	4	4	1	6	5	5	3	6	6	1	6	3	3.6	3	4	4	1	5	4	4	3	5	4	4	4	5	5	4	4	5	4	4	1
男	41岁及以上	4-10年	大学本科	一级教师	乡村	是	否	16-20节	6	4	6	6	2	5	6	3	4	2	3	4	1	6	4	4	3	5	5	2	4.05	1	3	5	3	1	4	2	4	5	4	2	3	3	3	1	4	1	2	2.83333	1
男	26-30岁	4-10年	大学本科	一级教师	乡村	是	否	11-15节	4	5	4	6	6	5	5	6	3	5	1	5	3	4	2	5	2	6	6	3	4.3	1	1	1	3	1	2	2	1	2	2	2	2	1	1	1	2	3	1	1.61111	1
女	41岁及以上	4-10年	大学本科	一级教师	城市（地级市、省会城市城区）	是	是	10节及以下	1	1	1	3	1	3	2	2	1	1	1	1	1	1	1	1	2	2	1	2	1.45	4	4	4	1	4	5	5	4	5	5	4	4	4	5	3	3	4	3	3.94444	7
男	26-30岁	3年及以下	硕士研究生及以上	高级教师	乡村	是	否	16-20节	6	5	5	6	6	4	5	6	6	5	5	6	6	5	6	4	5	5	5	4	5.25	4	5	4	1	4	4	5	4	4	5	5	3	5	5	5	5	4	5	4.27778	6
女	36-40岁	4-10年	大学本科	一级教师	县镇（县城、乡镇）	是	否	16-20节	5	5	6	5	5	5	6	5	6	5	5	5	4	5	6	6	6	6	5	5	5.3	4	2	5	3	5	5	2	1	4	5	3	2	1	2	3	5	4	3	3.27778	3
男	36-40岁	3年及以下	硕士研究生及以上	高级教师	城市（地级市、省会城市城区）	是	否	10节及以下	2	2	1	2	1	3	2	2	1	2	1	1	2	3	1	1	1	1	2	1	1.6	3	3	4	1	5	3	4	5	5	5	4	5	5	5	5	5	4	3	4.11111	3
男	41岁及以上	11-20年	大学本科	高级教师	乡村	是	是	16-20节	2	2	1	3	6	6	2	1	5	1	6	4	2	2	4	3	6	2	4	1	3.15	5	5	4	2	5	4	5	3	4	5	4	5	4	4	5	5	5	4	4.33333	7
男	41岁及以上	3年及以下	硕士研究生及以上	二级教师	乡村	是	是	10节及以下	1	3	2	6	4	5	3	4	6	1	3	2	3	4	2	1	3	3	3	4	3.15	1	4	4	5	3	5	1	2	4	1	5	2	4	5	4	4	2	2	3.22222	7
女	25岁及以下	3年及以下	大学本科	二级教师	乡村	是	是	21节及以上	2	1	1	2	2	2	2	1	1	2	1	1	1	1	1	2	2	2	1	1	1.45	5	4	5	3	5	4	5	4	4	5	4	3	5	3	5	4	4	4	4.22222	5
男	31-35岁	11-20年	本科以下	正高级教师	县镇（县城、乡镇）	是	是	11-15节	5	6	6	6	6	6	5	6	5	5	5	5	5	5	6	5	5	6	5	4	5.35	5	4	5	3	5	5	3	5	3	4	4	3	4	4	5	5	5	4	4.22222	6
女	36-40岁	4-10年	大学本科	正高级教师	乡村	是	是	10节及以下	3	1	1	3	6	2	5	5	2	3	6	4	3	4	5	4	1	3	4	4	3.45	2	2	2	5	2	2	2	2	2	2	2	1	1	2	1	1	2	1	1.88889	1
女	25岁及以下	3年及以下	本科以下	二级教师	乡村	是	否	16-20节	5	1	6	3	6	5	3	5	3	3	2	2	3	1	1	4	3	4	2	1	3.15	3	5	4	2	4	4	4	4	5	4	4	5	4	4	5	4	4	4	4.05556	1
女	31-35岁	4-10年	大学本科	二级教师	乡村	否	是	21节及以上	2	6	6	3	3	5	1	1	5	5	5	4	2	4	2	5	5	5	5	5	3.95	4	5	5	2	5	4	4	5	4	5	4	4	4	3	5	3	5	3	4.11111	7
男	31-35岁	4-10年	大学本科	一级教师	城市（地级市、省会城市城区）	是	是	16-20节	6	1	6	3	6	4	1	3	4	2	5	1	3	6	6	5	1	6	4	5	3.9	5	5	4	1	4	4	4	5	5	5	4	4	5	4	5	5	4	4	4.27778	2
男	31-35岁	11-20年	大学本科	一级教师	乡村	是	否	11-15节	6	5	5	6	5	5	6	5	4	4	4	6	6	6	6	5	6	5	5	5	5.25	5	5	4	3	5	3	4	5	4	4	4	3	5	4	5	4	4	4	4.16667	7
女	31-35岁	3年及以下	硕士研究生及以上	二级教师	乡村	是	否	16-20节	2	1	2	1	2	4	5	1	6	4	2	2	4	5	2	1	2	3	1	1	2.55	1	5	3	5	4	5	4	5	4	3	3	2	4	4	4	1	4	1	3.44444	5
女	36-40岁	3年及以下	本科以下	二级教师	乡村	是	是	21节及以上	1	3	3	6	4	1	2	6	3	1	6	4	5	4	4	2	3	4	2	6	3.5	5	4	5	2	4	4	4	4	5	4	4	5	4	4	3	5	4	4	4.11111	7
女	26-30岁	4-10年	本科以下	一级教师	乡村	是	否	16-20节	5	3	5	3	1	5	4	6	4	2	4	4	2	2	4	6	4	5	4	4	3.85	4	4	5	2	3	4	3	5	5	4	5	3	5	3	4	4	4	5	4	7
女	36-40岁	3年及以下	大学本科	高级教师	城市（地级市、省会城市城区）	是	是	21节及以上	3	2	3	4	1	3	5	5	3	4	5	2	2	4	1	6	4	4	1	5	3.35	1	1	2	5	1	2	2	2	2	2	3	2	2	2	1	1	2	1	1.88889	3
男	41岁及以上	3年及以下	本科以下	二级教师	县镇（县城、乡镇）	是	是	21节及以上	1	6	5	5	1	4	2	4	6	4	4	5	1	5	3	4	3	1	2	4	3.5	5	3	1	4	3	4	4	1	2	3	5	1	3	4	5	5	5	5	3.5	1
男	31-35岁	3年及以下	硕士研究生及以上	一级教师	乡村	是	否	11-15节	5	5	6	4	5	6	5	5	5	5	6	5	6	4	6	5	6	6	6	5	5.3	5	5	4	1	4	5	4	4	5	5	3	5	5	5	5	4	4	5	4.33333	5
男	36-40岁	3年及以下	本科以下	一级教师	乡村	是	是	11-15节	5	5	5	5	6	5	5	5	6	5	4	6	6	5	6	6	5	6	5	5	5.3	5	5	4	3	4	4	5	4	5	5	4	5	5	4	4	5	3	4	4.33333	5
女	41岁及以上	3年及以下	大学本科	二级教师	县镇（县城、乡镇）	是	是	11-15节	6	5	5	5	5	5	5	6	6	5	5	6	6	6	5	5	5	6	6	4	5.35	5	4	4	1	4	4	5	5	4	5	5	3	4	4	5	5	5	4	4.22222	6
女	26-30岁	3年及以下	大学本科	二级教师	城市（地级市、省会城市城区）	是	是	16-20节	6	2	4	1	1	3	1	2	6	3	2	4	2	2	6	2	6	4	4	2	3.15	5	4	4	2	4	5	4	4	5	4	4	4	4	4	4	5	5	5	4.22222	7
女	41岁及以上	3年及以下	本科以下	高级教师	县镇（县城、乡镇）	否	是	21节及以上	3	6	3	2	3	5	5	2	1	6	4	6	3	4	3	2	4	5	3	6	3.8	4	3	4	2	1	1	4	1	2	5	1	4	5	3	5	4	5	5	3.27778	6
男	31-35岁	3年及以下	大学本科	一级教师	县镇（县城、乡镇）	是	是	16-20节	3	2	1	3	2	6	2	3	3	3	1	4	6	4	2	2	4	5	6	6	3.4	1	2	3	1	4	4	1	1	4	1	2	2	1	5	1	1	5	1	2.22222	3
女	36-40岁	4-10年	本科以下	二级教师	乡村	是	否	10节及以下	1	2	2	4	2	1	3	1	6	1	6	3	5	4	6	6	2	4	2	2	3.15	1	2	1	5	2	2	3	1	2	2	2	2	1	2	2	2	2	2	2	2
女	36-40岁	3年及以下	本科以下	一级教师	城市（地级市、省会城市城区）	是	否	11-15节	5	5	6	6	5	4	4	5	4	5	5	5	5	5	6	5	6	5	6	5	5.1	4	5	5	1	4	4	4	4	4	5	4	5	5	4	5	5	5	4	4.27778	6
女	36-40岁	4-10年	大学本科	二级教师	乡村	是	否	10节及以下	4	6	3	6	4	4	5	4	2	4	6	4	6	2	6	1	6	1	5	4	4.15	4	3	4	1	3	3	3	4	3	5	2	5	3	2	3	3	1	3	3.05556	2
男	41岁及以上	4-10年	大学本科	一级教师	乡村	是	否	11-15节	3	3	3	3	1	3	2	6	5	3	3	1	1	2	6	4	3	3	6	6	3.35	3	4	4	3	4	5	4	4	4	4	4	4	4	5	5	5	4	5	4.16667	5
男	26-30岁	4-10年	硕士研究生及以上	二级教师	县镇（县城、乡镇）	是	是	10节及以下	2	2	1	1	2	1	3	2	1	2	1	1	1	1	2	2	1	1	2	2	1.55	1	1	2	4	2	2	3	1	1	2	1	1	2	2	1	2	2	1	1.72222	2
女	36-40岁	4-10年	大学本科	高级教师	乡村	是	否	11-15节	3	2	1	3	2	6	2	3	3	3	1	4	6	4	2	2	4	5	6	6	3.4	1	1	1	5	2	2	1	2	2	2	2	2	2	2	1	1	2	1	1.77778	3
女	36-40岁	3年及以下	大学本科	一级教师	城市（地级市、省会城市城区）	是	否	10节及以下	5	6	6	6	5	5	5	5	6	5	5	5	5	6	6	5	6	6	6	5	5.45	5	5	4	1	4	5	4	4	5	5	3	5	5	5	5	4	4	5	4.33333	6
女	36-40岁	3年及以下	本科以下	一级教师	县镇（县城、乡镇）	是	是	11-15节	6	6	5	5	5	4	6	5	4	5	6	6	5	6	5	5	5	5	5	6	5.25	1	5	2	3	3	4	3	1	5	3	5	4	1	3	4	4	3	5	3.27778	6
女	36-40岁	4-10年	大学本科	一级教师	县镇（县城、乡镇）	是	是	11-15节	4	4	4	4	5	5	5	4	6	6	4	6	6	6	4	6	6	6	6	5	5.1	2	1	2	1	1	4	3	5	5	2	3	1	2	2	5	4	4	2	2.72222	2
女	31-35岁	4-10年	大学本科	二级教师	县镇（县城、乡镇）	是	是	21节及以上	2	1	1	1	1	2	2	1	1	1	2	1	1	1	3	2	3	2	2	1	1.55	1	2	2	3	2	2	2	2	2	1	2	2	2	2	1	2	2	2	1.88889	3
男	41岁及以上	4-10年	大学本科	二级教师	县镇（县城、乡镇）	是	否	10节及以下	6	6	1	5	1	2	5	4	6	3	6	5	3	6	6	5	1	6	1	1	3.95	4	3	1	3	2	3	5	4	4	2	3	1	3	4	4	2	1	2	2.83333	5
女	41岁及以上	21年及以上	硕士研究生及以上	一级教师	县镇（县城、乡镇）	是	否	21节及以上	2	2	4	3	3	4	5	2	5	5	6	5	6	4	5	3	1	3	4	2	3.7	5	5	5	4	5	4	1	5	5	4	1	3	1	2	3	3	3	5	3.55556	4
男	31-35岁	11-20年	大学本科	二级教师	乡村	是	否	21节及以上	6	5	6	5	6	4	5	5	6	6	4	6	6	5	4	5	4	6	6	5	5.25	5	4	5	2	4	4	4	4	5	4	5	5	4	5	5	5	5	4	4.38889	3
男	41岁及以上	4-10年	大学本科	一级教师	县镇（县城、乡镇）	是	是	21节及以上	5	1	6	3	6	5	3	5	3	3	2	2	3	1	1	4	3	4	2	1	3.15	4	2	1	2	3	2	5	2	4	2	4	3	1	2	3	3	4	2	2.72222	2
男	41岁及以上	4-10年	本科以下	二级教师	县镇（县城、乡镇）	是	是	10节及以下	5	5	6	6	5	5	5	5	5	5	5	5	5	6	4	5	5	6	6	4	5.15	5	1	3	2	4	3	3	2	3	4	4	5	3	4	1	2	1	3	2.94444	5
男	26-30岁	4-10年	大学本科	高级教师	城市（地级市、省会城市城区）	是	是	10节及以下	5	6	4	3	3	1	5	4	4	2	3	4	2	4	2	6	1	2	6	6	3.65	2	2	1	5	2	2	1	2	2	2	1	1	2	3	2	1	2	2	1.94444	2
男	26-30岁	3年及以下	大学本科	二级教师	乡村	是	是	11-15节	2	2	1	5	5	1	2	2	6	3	3	6	3	3	1	4	1	1	1	4	2.8	1	1	2	5	1	2	1	1	2	1	2	2	2	1	2	1	3	3	1.83333	1
男	36-40岁	4-10年	本科以下	二级教师	乡村	是	是	11-15节	4	6	1	6	4	3	4	1	3	4	4	5	2	6	4	6	2	4	1	1	3.55	2	2	1	5	2	2	2	2	2	2	2	2	1	1	1	2	2	1	1.88889	2
女	41岁及以上	11-20年	大学本科	一级教师	县镇（县城、乡镇）	是	是	21节及以上	1	1	2	2	1	1	1	1	2	2	2	2	1	2	2	2	2	2	1	1	1.55	1	2	2	3	2	2	2	2	2	1	2	2	2	2	1	2	2	2	1.88889	1
男	41岁及以上	3年及以下	大学本科	一级教师	县镇（县城、乡镇）	是	否	21节及以上	2	4	3	3	5	4	1	6	6	5	5	3	1	4	2	2	1	6	5	1	3.45	5	4	5	3	5	4	5	4	4	5	4	3	5	3	5	4	4	4	4.22222	6
女	31-35岁	3年及以下	大学本科	一级教师	县镇（县城、乡镇）	是	是	21节及以上	6	5	6	5	5	5	6	6	5	5	6	5	6	6	4	6	5	5	4	6	5.35	5	4	4	2	5	4	4	4	4	4	5	4	4	4	5	3	5	4	4.11111	7
女	36-40岁	11-20年	本科以下	二级教师	县镇（县城、乡镇）	是	否	11-15节	4	6	6	5	4	5	5	5	5	6	6	5	6	6	5	5	6	6	6	6	5.4	5	5	4	1	4	5	4	4	5	5	3	5	5	5	5	4	4	5	4.33333	6
女	25岁及以下	3年及以下	本科以下	二级教师	县镇（县城、乡镇）	是	是	11-15节	3	6	5	1	1	2	5	1	4	6	2	4	4	3	2	1	2	1	1	1	2.75	4	3	3	3	4	5	4	4	4	3	4	4	5	4	5	5	4	3	3.94444	5
女	36-40岁	4-10年	大学本科	一级教师	县镇（县城、乡镇）	是	否	11-15节	1	1	1	1	1	2	2	2	3	1	2	2	1	1	2	1	2	1	3	1	1.55	1	2	2	3	2	2	2	2	2	1	2	2	2	2	1	2	2	2	1.88889	2
女	36-40岁	11-20年	硕士研究生及以上	二级教师	乡村	是	否	11-15节	6	5	6	5	4	5	5	5	4	5	6	6	5	4	6	5	6	6	4	5	5.15	3	3	1	3	1	5	2	2	1	2	4	4	1	3	4	3	5	4	2.83333	5
男	25岁及以下	4-10年	硕士研究生及以上	一级教师	乡村	是	是	16-20节	3	5	3	1	4	4	4	3	6	3	3	6	1	3	1	4	4	5	5	1	3.45	4	5	4	2	5	4	5	4	3	4	4	4	5	3	5	5	5	4	4.16667	5
女	41岁及以上	21年及以上	本科以下	一级教师	城市（地级市、省会城市城区）	是	是	21节及以上	5	5	6	6	6	5	5	5	6	4	5	4	6	6	5	4	5	5	5	5	5.15	1	2	4	5	3	5	5	5	1	1	2	2	3	4	4	2	5	2	3.11111	1
女	25岁及以下	3年及以下	大学本科	一级教师	城市（地级市、省会城市城区）	是	否	16-20节	1	1	1	1	1	2	2	2	3	1	2	2	1	1	2	1	2	1	3	1	1.55	1	3	2	5	1	2	2	1	2	2	1	2	1	2	2	1	1	3	1.88889	4
男	36-40岁	21年及以上	硕士研究生及以上	一级教师	乡村	是	否	10节及以下	2	1	1	4	3	3	3	5	4	2	3	3	3	6	5	2	5	4	2	5	3.3	4	4	5	1	4	4	4	4	4	4	4	3	4	3	5	5	4	4	3.88889	1
男	31-35岁	11-20年	大学本科	二级教师	乡村	是	是	10节及以下	5	5	6	2	1	2	3	2	5	1	3	2	3	2	5	3	3	1	3	5	3.1	4	4	4	1	4	4	3	4	5	3	5	3	4	3	5	4	5	4	3.83333	7
女	26-30岁	4-10年	大学本科	一级教师	乡村	是	否	16-20节	5	5	6	5	6	5	5	5	5	5	5	6	6	6	4	5	5	4	5	4	5.1	2	5	3	5	2	5	5	5	3	1	5	1	4	3	2	4	1	3	3.27778	7
男	36-40岁	4-10年	大学本科	一级教师	城市（地级市、省会城市城区）	是	否	16-20节	4	5	2	5	4	2	1	6	5	2	5	3	6	3	3	4	5	3	4	5	3.85	3	4	4	2	4	5	3	4	4	4	4	5	4	4	3	5	4	4	3.88889	6
男	36-40岁	4-10年	本科以下	二级教师	城市（地级市、省会城市城区）	是	是	10节及以下	3	6	2	4	3	6	4	1	1	5	2	4	2	6	1	3	5	5	5	4	3.6	5	4	5	2	5	4	4	4	5	4	4	4	4	4	4	5	4	4	4.16667	5
男	41岁及以上	3年及以下	硕士研究生及以上	二级教师	城市（地级市、省会城市城区）	是	否	21节及以上	1	2	5	3	2	6	4	5	6	2	4	5	4	6	4	1	5	3	3	3	3.7	5	4	5	1	5	4	4	3	5	5	4	4	5	4	5	5	4	5	4.27778	5
女	25岁及以下	4-10年	大学本科	二级教师	乡村	是	是	16-20节	4	6	4	3	1	1	6	6	6	5	2	2	6	6	1	5	3	1	1	1	3.5	5	5	5	1	4	4	4	5	4	4	4	5	5	4	5	4	4	4	4.22222	1
男	41岁及以上	3年及以下	大学本科	二级教师	乡村	是	是	16-20节	4	5	2	5	4	2	1	6	5	2	5	3	6	3	3	4	5	3	4	5	3.85	2	5	3	5	2	5	5	5	3	1	5	1	4	3	2	4	1	3	3.27778	4
男	31-35岁	3年及以下	大学本科	一级教师	乡村	是	是	21节及以上	6	5	5	5	6	2	2	2	4	3	5	3	6	2	5	6	1	3	4	1	3.8	4	5	4	1	4	4	4	5	4	5	5	4	4	4	5	3	3	4	4	6
男	36-40岁	11-20年	本科以下	二级教师	乡村	是	否	21节及以上	3	6	3	2	3	5	5	2	1	6	4	6	3	4	3	2	4	5	3	6	3.8	3	5	5	1	4	4	5	4	5	5	4	5	5	4	5	5	4	4	4.27778	5
男	41岁及以上	11-20年	大学本科	高级教师	县镇（县城、乡镇）	是	否	21节及以上	1	3	5	1	4	3	4	2	1	4	1	2	2	5	6	6	2	5	3	1	3.05	3	4	3	1	5	3	2	2	2	4	5	4	3	1	5	5	3	4	3.27778	7
女	36-40岁	3年及以下	大学本科	二级教师	乡村	是	是	16-20节	6	4	5	5	6	4	4	6	5	5	5	6	6	5	6	4	5	5	5	5	5.1	3	5	5	1	4	5	4	4	4	4	4	4	4	5	5	4	4	4	4.05556	1
男	36-40岁	4-10年	本科以下	二级教师	县镇（县城、乡镇）	是	是	11-15节	5	5	6	6	5	4	5	6	6	5	6	6	6	6	5	6	5	5	6	5	5.45	4	5	5	1	4	4	4	4	4	5	4	5	5	4	5	5	5	4	4.27778	6
女	26-30岁	3年及以下	大学本科	一级教师	县镇（县城、乡镇）	是	是	21节及以上	5	6	6	6	6	6	5	6	5	5	5	5	5	5	6	5	5	6	5	4	5.35	5	5	4	1	5	4	4	4	4	5	4	4	5	5	4	4	5	5	4.27778	6
女	41岁及以上	3年及以下	本科以下	一级教师	县镇（县城、乡镇）	是	是	21节及以上	5	6	5	5	5	4	4	5	6	5	6	6	6	5	5	5	5	6	4	6	5.2	5	5	4	2	4	4	5	4	4	4	5	4	5	4	5	5	4	5	4.33333	6
女	36-40岁	4-10年	硕士研究生及以上	一级教师	乡村	是	是	10节及以下	6	4	5	6	6	5	6	6	6	5	5	5	5	6	5	6	5	5	6	5	5.4	5	5	4	1	4	5	4	4	5	5	3	5	5	5	5	4	4	5	4.33333	7
女	36-40岁	11-20年	大学本科	一级教师	乡村	是	是	11-15节	5	6	6	6	5	6	4	5	4	6	4	4	4	5	4	5	5	5	5	5	4.95	5	3	5	3	3	5	1	4	1	3	2	3	1	1	3	3	3	1	2.77778	7
女	36-40岁	3年及以下	大学本科	正高级教师	乡村	是	否	11-15节	4	6	3	6	4	4	5	4	2	4	6	4	6	2	6	1	6	1	5	4	4.15	4	4	4	1	4	4	4	4	4	5	5	5	5	5	5	5	4	3	4.16667	6
女	31-35岁	4-10年	本科以下	一级教师	县镇（县城、乡镇）	是	否	16-20节	2	3	6	5	5	4	2	5	5	3	6	6	1	2	5	6	4	4	5	3	4.1	2	2	1	4	2	1	1	1	2	1	2	2	2	2	1	2	1	2	1.72222	2
女	31-35岁	3年及以下	大学本科	一级教师	乡村	否	否	11-15节	6	5	6	5	5	5	6	5	5	5	6	5	6	6	5	5	5	5	5	5	5.3	5	5	4	2	4	4	5	4	4	4	5	4	5	4	5	5	4	5	4.33333	6
女	26-30岁	21年及以上	本科以下	高级教师	乡村	是	否	21节及以上	1	6	5	5	1	4	2	4	6	4	4	5	1	5	3	4	3	1	2	4	3.5	4	5	5	1	5	4	4	4	4	3	4	4	5	4	5	4	4	3	4	5
男	36-40岁	11-20年	大学本科	二级教师	乡村	是	否	16-20节	2	6	6	3	3	5	1	1	5	5	5	4	2	4	2	5	5	5	5	5	3.95	2	2	2	3	2	1	2	1	2	1	2	2	1	2	1	1	2	2	1.72222	1
男	31-35岁	4-10年	大学本科	二级教师	乡村	是	是	11-15节	6	6	1	5	1	2	5	4	6	3	6	5	3	6	6	5	1	6	1	1	3.95	4	5	4	1	4	4	5	4	4	5	5	3	5	5	5	5	4	5	4.27778	5
女	26-30岁	3年及以下	大学本科	一级教师	城市（地级市、省会城市城区）	是	是	16-20节	5	4	5	2	4	1	6	6	1	4	4	1	3	3	1	3	4	4	1	5	3.35	5	4	5	2	3	5	4	3	4	4	4	5	5	4	5	5	5	4	4.22222	4
女	41岁及以上	4-10年	本科以下	高级教师	城市（地级市、省会城市城区）	是	否	16-20节	6	5	5	5	5	5	5	6	6	5	5	6	6	6	5	5	5	6	6	4	5.35	3	5	5	1	4	4	5	4	5	5	4	5	5	4	5	5	4	4	4.27778	7
男	31-35岁	3年及以下	本科以下	一级教师	县镇（县城、乡镇）	是	是	16-20节	5	5	5	6	6	5	5	5	5	6	5	6	5	5	5	5	5	6	6	5	5.3	5	4	4	1	5	5	4	3	4	5	4	5	4	5	3	4	4	4	4.05556	5
男	26-30岁	4-10年	本科以下	一级教师	县镇（县城、乡镇）	是	是	21节及以上	6	6	1	5	1	2	5	4	6	3	6	5	3	6	6	5	1	6	1	1	3.95	4	4	5	1	5	4	4	5	4	5	5	4	4	3	5	5	5	4	4.22222	5
女	36-40岁	4-10年	大学本科	高级教师	县镇（县城、乡镇）	是	否	10节及以下	5	6	6	6	5	4	5	5	4	5	6	5	6	6	6	5	4	4	5	5	5.15	5	4	5	3	5	4	5	4	4	5	4	3	5	3	5	4	4	4	4.22222	5
女	41岁及以上	4-10年	大学本科	高级教师	乡村	是	是	10节及以下	2	1	1	4	3	3	3	5	4	2	3	3	3	6	5	2	5	4	2	5	3.3	5	4	5	1	4	5	4	3	4	4	5	5	4	5	5	4	4	4	4.16667	1
女	36-40岁	3年及以下	硕士研究生及以上	一级教师	乡村	是	是	10节及以下	5	5	5	5	6	5	6	5	5	5	6	5	5	5	6	5	5	5	6	5	5.25	4	5	4	3	4	5	4	5	4	4	5	3	5	4	5	4	4	5	4.27778	6
男	41岁及以上	3年及以下	本科以下	二级教师	乡村	是	是	21节及以上	3	3	3	3	1	2	5	3	6	3	6	4	2	6	1	1	6	4	1	1	3.2	5	3	4	2	4	4	5	4	4	5	4	5	4	4	5	5	5	4	4.22222	6
男	36-40岁	4-10年	大学本科	一级教师	乡村	是	否	10节及以下	1	2	2	4	2	1	3	1	6	1	6	3	5	4	6	6	2	4	2	2	3.15	4	5	4	1	4	4	4	5	4	4	5	4	5	4	5	4	4	5	4.16667	6
女	31-35岁	4-10年	大学本科	一级教师	县镇（县城、乡镇）	是	是	16-20节	2	4	3	3	5	4	1	6	6	5	5	3	1	4	2	2	1	6	5	1	3.45	5	4	4	3	5	4	4	5	4	5	5	5	4	3	3	5	5	4	4.27778	1
男	41岁及以上	4-10年	本科以下	一级教师	乡村	是	是	10节及以下	5	6	4	3	3	1	5	4	4	2	3	4	2	4	2	6	1	2	6	6	3.65	1	2	2	5	2	2	1	2	2	2	2	2	1	1	1	3	1	2	1.88889	1
男	41岁及以上	11-20年	本科以下	一级教师	乡村	是	是	16-20节	3	5	6	3	3	6	4	1	3	3	2	3	4	3	5	1	4	6	2	5	3.6	4	2	5	3	5	5	2	1	4	5	3	2	1	2	3	5	4	3	3.27778	2
女	41岁及以上	3年及以下	大学本科	正高级教师	乡村	是	是	21节及以上	1	1	1	3	2	1	2	2	3	2	1	1	1	2	1	1	2	1	2	2	1.6	4	5	5	3	4	4	5	3	4	4	4	4	4	4	5	4	4	5	4.16667	2
男	36-40岁	4-10年	大学本科	二级教师	县镇（县城、乡镇）	是	否	16-20节	2	1	4	3	5	1	3	6	1	2	3	6	5	1	5	1	6	2	4	5	3.3	5	4	4	2	3	5	4	4	4	4	4	3	4	3	5	5	4	4	3.94444	1
女	41岁及以上	4-10年	大学本科	一级教师	城市（地级市、省会城市城区）	是	否	10节及以下	6	4	5	6	6	5	6	6	6	5	5	5	5	6	5	6	5	5	6	5	5.4	4	5	4	3	4	5	4	5	4	4	5	3	5	4	5	4	4	5	4.27778	7
男	36-40岁	21年及以上	本科以下	正高级教师	乡村	是	否	11-15节	6	5	5	5	5	5	5	6	6	5	5	6	6	6	5	5	5	6	6	4	5.35	4	4	4	3	5	3	4	3	4	5	5	4	4	5	5	5	4	5	4.22222	7
男	36-40岁	3年及以下	大学本科	一级教师	乡村	是	是	16-20节	4	6	6	5	5	5	5	6	5	5	6	6	6	5	6	5	6	5	6	5	5.4	5	4	5	3	5	4	5	4	4	5	4	3	5	3	5	4	4	4	4.22222	6
男	26-30岁	3年及以下	本科以下	一级教师	县镇（县城、乡镇）	否	否	10节及以下	2	2	1	1	2	1	3	2	1	2	1	1	1	1	2	2	1	1	2	2	1.55	3	1	3	3	5	2	4	5	5	2	2	2	4	1	3	2	3	2	2.88889	7
男	41岁及以上	3年及以下	大学本科	一级教师	乡村	是	是	11-15节	2	3	2	6	1	4	6	6	5	6	6	5	5	3	4	4	4	1	6	6	4.25	1	2	2	3	2	2	2	2	2	1	2	2	2	2	1	2	2	2	1.88889	2
男	31-35岁	4-10年	硕士研究生及以上	一级教师	县镇（县城、乡镇）	是	是	10节及以下	6	5	6	4	5	6	6	5	6	5	5	5	4	5	4	5	5	4	5	6	5.1	3	2	4	2	2	1	1	3	5	4	5	4	1	4	5	1	4	1	2.88889	6
男	26-30岁	11-20年	大学本科	一级教师	乡村	是	否	11-15节	2	1	4	3	5	1	3	6	1	2	3	6	5	1	5	1	6	2	4	5	3.3	1	5	2	3	3	4	3	1	5	3	5	4	1	3	4	4	3	5	3.27778	7
女	41岁及以上	3年及以下	大学本科	一级教师	城市（地级市、省会城市城区）	是	是	21节及以上	5	3	5	3	1	5	4	6	4	2	4	4	2	2	4	6	4	5	4	4	3.85	3	3	4	2	3	5	2	3	3	5	5	3	4	1	2	1	3	1	2.94444	6
女	41岁及以上	4-10年	本科以下	一级教师	乡村	是	是	16-20节	6	2	4	1	1	3	1	2	6	3	2	4	2	2	6	2	6	4	4	2	3.15	1	1	4	3	3	1	1	3	5	1	1	3	2	4	2	2	1	3	2.27778	6
女	36-40岁	3年及以下	本科以下	一级教师	城市（地级市、省会城市城区）	是	否	21节及以上	6	5	6	5	5	6	5	5	5	6	5	5	6	5	6	4	5	6	5	5	5.3	5	4	5	2	4	4	4	4	5	4	5	5	4	5	5	5	5	4	4.38889	7
女	41岁及以上	4-10年	本科以下	一级教师	县镇（县城、乡镇）	是	是	16-20节	6	6	6	6	5	5	4	6	6	6	5	6	6	5	6	5	6	5	4	5	5.45	5	4	5	2	4	4	4	4	5	4	5	5	4	5	5	5	5	4	4.38889	6
男	25岁及以下	4-10年	硕士研究生及以上	二级教师	乡村	是	否	21节及以上	6	5	5	5	4	5	6	6	4	5	5	6	5	5	6	6	6	6	5	6	5.35	5	4	4	1	4	4	5	5	4	5	5	3	4	4	5	5	5	4	4.22222	7
女	31-35岁	4-10年	大学本科	一级教师	县镇（县城、乡镇）	是	否	10节及以下	6	6	6	5	6	5	4	5	6	4	5	6	6	6	6	4	5	5	6	5	5.35	5	5	4	3	4	4	5	4	5	5	4	5	5	4	4	5	3	4	4.33333	6
女	26-30岁	3年及以下	本科以下	二级教师	城市（地级市、省会城市城区）	是	是	21节及以上	3	6	6	4	4	5	1	1	3	4	6	6	4	4	2	3	4	6	4	1	3.85	1	5	3	5	4	5	4	5	4	3	3	2	4	4	4	1	4	1	3.44444	2
女	25岁及以下	3年及以下	本科以下	一级教师	乡村	是	是	16-20节	2	1	4	3	5	1	3	6	1	2	3	6	5	1	5	1	6	2	4	5	3.3	5	5	4	1	5	4	4	5	5	4	5	3	4	5	3	5	4	4	4.16667	6
男	25岁及以下	4-10年	本科以下	高级教师	乡村	是	是	21节及以上	6	5	5	5	6	2	2	2	4	3	5	3	6	2	5	6	1	3	4	1	3.8	2	2	3	2	2	1	1	5	5	2	3	3	2	5	4	1	2	4	2.72222	7
男	41岁及以上	4-10年	大学本科	高级教师	乡村	是	否	10节及以下	6	6	6	4	5	5	5	5	6	5	5	5	5	5	5	4	6	5	5	5	5.15	4	1	3	2	5	5	4	3	3	1	4	2	5	4	5	1	3	1	3.11111	3
女	41岁及以上	4-10年	本科以下	一级教师	城市（地级市、省会城市城区）	是	是	16-20节	6	6	6	5	6	5	4	5	6	4	5	6	6	6	6	4	5	5	6	5	5.35	5	4	5	1	4	4	3	4	4	5	3	4	5	4	5	4	4	4	4	7
男	26-30岁	4-10年	大学本科	一级教师	县镇（县城、乡镇）	是	是	16-20节	5	5	6	5	5	5	4	4	6	5	5	6	6	5	4	5	5	5	6	4	5.05	1	2	3	1	4	4	1	1	4	1	2	2	1	5	1	1	5	1	2.22222	5
女	31-35岁	21年及以上	大学本科	二级教师	县镇（县城、乡镇）	是	是	11-15节	2	1	4	3	5	1	3	6	1	2	3	6	5	1	5	1	6	2	4	5	3.3	5	5	3	3	5	4	4	4	4	5	4	4	4	4	5	5	4	4	4.22222	4
男	36-40岁	4-10年	大学本科	高级教师	城市（地级市、省会城市城区）	是	是	11-15节	2	1	1	1	1	2	2	1	1	1	2	1	1	1	3	2	3	2	2	1	1.55	1	2	2	5	2	2	2	1	2	1	1	2	2	2	1	2	2	2	1.88889	3
女	26-30岁	21年及以上	大学本科	高级教师	县镇（县城、乡镇）	是	是	21节及以上	2	3	6	5	5	4	2	5	5	3	6	6	1	2	5	6	4	4	5	3	4.1	3	5	4	3	4	4	4	3	5	4	5	3	4	5	4	5	5	5	4.16667	1
男	26-30岁	4-10年	硕士研究生及以上	二级教师	乡村	是	是	10节及以下	1	6	1	5	6	1	4	6	5	3	5	1	3	4	6	5	2	1	4	6	3.75	5	4	4	1	1	5	2	1	5	1	2	1	4	3	5	5	5	3	3.16667	7
女	26-30岁	3年及以下	大学本科	二级教师	城市（地级市、省会城市城区）	是	是	11-15节	2	1	1	1	2	1	3	2	2	1	1	1	2	1	2	2	1	1	2	2	1.55	1	5	3	5	5	2	5	3	2	4	2	1	3	4	1	2	4	3	3.05556	1
男	41岁及以上	11-20年	硕士研究生及以上	二级教师	县镇（县城、乡镇）	是	否	21节及以上	5	5	5	6	5	5	5	5	6	6	6	5	6	5	5	5	5	6	6	5	5.35	1	4	4	5	3	5	1	2	4	1	5	2	4	5	4	4	2	2	3.22222	1
女	26-30岁	3年及以下	大学本科	二级教师	城市（地级市、省会城市城区）	是	否	16-20节	5	1	6	3	4	4	5	2	2	1	2	3	6	5	3	4	4	3	4	5	3.6	2	4	2	1	4	2	4	3	1	4	4	3	2	3	5	2	5	1	2.88889	1
男	26-30岁	4-10年	硕士研究生及以上	一级教师	城市（地级市、省会城市城区）	是	否	11-15节	1	6	3	5	4	1	5	6	6	3	5	1	5	5	6	6	1	1	5	5	4	5	5	4	1	5	4	4	4	4	4	4	4	5	4	5	3	4	3	4	6
男	41岁及以上	4-10年	大学本科	二级教师	乡村	是	是	16-20节	2	2	1	3	6	6	2	1	5	1	6	4	2	2	4	3	6	2	4	1	3.15	5	3	4	4	2	4	1	4	4	3	4	1	2	3	1	2	2	3	2.88889	3
女	41岁及以上	11-20年	大学本科	二级教师	乡村	是	否	10节及以下	3	3	3	3	1	3	2	6	5	3	3	1	1	2	6	4	3	3	6	6	3.35	2	2	2	3	2	2	2	3	2	2	1	2	1	2	1	3	2	2	2	3
女	36-40岁	11-20年	大学本科	一级教师	县镇（县城、乡镇）	是	是	10节及以下	5	5	6	5	6	4	5	6	6	5	5	5	6	6	6	6	5	6	5	6	5.45	4	5	4	1	4	4	5	4	4	5	5	3	5	5	5	5	4	5	4.27778	7
女	31-35岁	3年及以下	大学本科	高级教师	县镇（县城、乡镇）	是	是	11-15节	1	1	1	3	2	1	2	2	3	2	1	1	1	2	1	1	2	1	2	2	1.6	3	1	3	4	1	2	2	2	1	3	3	4	4	3	1	5	2	4	2.66667	6
女	41岁及以上	4-10年	硕士研究生及以上	二级教师	县镇（县城、乡镇）	是	否	21节及以上	2	2	4	3	3	4	5	2	5	5	6	5	6	4	5	3	1	3	4	2	3.7	5	4	4	1	4	4	5	5	4	5	5	3	4	4	5	5	5	4	4.22222	5
女	26-30岁	4-10年	本科以下	一级教师	县镇（县城、乡镇）	是	是	21节及以上	4	6	6	5	4	5	5	5	5	6	6	5	6	6	5	5	6	6	6	6	5.4	5	4	4	1	4	4	5	5	4	5	5	3	4	4	5	5	5	4	4.22222	6
男	36-40岁	4-10年	大学本科	二级教师	乡村	是	是	11-15节	5	5	3	1	2	6	5	2	4	4	4	1	1	5	3	5	4	6	4	4	3.7	1	3	1	1	4	5	1	2	2	5	5	5	5	3	3	1	2	4	2.94444	6
女	25岁及以下	11-20年	本科以下	高级教师	乡村	是	否	21节及以上	2	2	4	3	3	4	5	2	5	5	6	5	6	4	5	3	1	3	4	2	3.7	2	2	2	3	1	3	2	1	3	2	2	2	2	2	1	1	2	3	2	1
男	31-35岁	3年及以下	本科以下	正高级教师	城市（地级市、省会城市城区）	是	否	16-20节	5	4	5	2	4	1	6	6	1	4	4	1	3	3	1	3	4	4	1	5	3.35	5	4	5	3	5	5	3	5	3	4	4	3	4	4	5	5	5	4	4.22222	5
女	36-40岁	3年及以下	本科以下	二级教师	乡村	是	是	11-15节	4	5	5	5	6	4	6	5	6	6	5	6	4	5	4	5	6	5	5	4	5.05	4	5	3	4	2	2	3	4	1	2	4	1	3	2	2	5	1	4	2.88889	7
女	36-40岁	3年及以下	本科以下	二级教师	乡村	是	是	11-15节	3	5	3	1	4	4	4	3	6	3	3	6	1	3	1	4	4	5	5	1	3.45	4	4	5	1	4	4	5	5	5	5	4	4	4	4	5	4	4	4	4.16667	5
女	31-35岁	21年及以上	大学本科	二级教师	乡村	是	是	21节及以上	5	5	5	5	5	6	6	5	6	6	5	6	5	6	5	5	5	6	5	4	5.3	4	5	4	1	4	4	5	4	4	5	5	3	5	5	5	5	4	5	4.27778	6
男	41岁及以上	3年及以下	大学本科	二级教师	县镇（县城、乡镇）	是	是	16-20节	5	6	6	6	5	5	5	5	6	5	5	5	5	6	6	5	6	6	6	5	5.45	5	4	5	3	5	4	5	4	5	5	4	3	4	4	5	4	4	5	4.33333	7
男	36-40岁	21年及以上	大学本科	一级教师	县镇（县城、乡镇）	是	否	16-20节	5	1	6	3	6	5	3	5	3	3	2	2	3	1	1	4	3	4	2	1	3.15	4	4	3	2	4	5	4	5	3	3	4	4	5	4	5	4	4	4	3.94444	1
男	31-35岁	11-20年	本科以下	一级教师	乡村	是	是	11-15节	6	4	2	6	5	2	3	2	3	2	6	1	1	3	5	1	5	1	3	3	3.2	5	4	4	2	5	4	4	4	3	5	4	4	5	4	5	4	4	5	4.16667	1
男	36-40岁	3年及以下	本科以下	高级教师	县镇（县城、乡镇）	是	是	16-20节	5	4	1	2	3	4	6	6	6	5	4	3	5	3	3	3	5	5	6	6	4.25	4	5	3	3	4	4	3	4	4	5	3	3	5	4	3	5	5	4	3.94444	5
女	26-30岁	4-10年	大学本科	二级教师	乡村	是	否	11-15节	5	5	5	5	5	4	5	5	6	5	5	5	6	5	6	5	5	5	5	5	5.1	5	5	5	1	4	4	4	4	5	4	4	4	4	4	5	5	3	4	4.11111	6
女	31-35岁	3年及以下	大学本科	高级教师	乡村	是	是	21节及以上	5	5	6	2	1	2	3	2	5	1	3	2	3	2	5	3	3	1	3	5	3.1	5	4	5	1	4	4	4	4	4	4	4	5	3	3	5	5	5	5	4.11111	6
男	41岁及以上	4-10年	大学本科	二级教师	乡村	是	是	11-15节	5	5	6	6	5	5	4	6	5	5	5	6	5	5	5	5	5	5	6	6	5.25	4	4	3	4	5	1	5	4	5	1	5	5	4	5	5	1	4	5	3.88889	3
男	31-35岁	11-20年	大学本科	二级教师	乡村	是	是	16-20节	4	6	4	3	1	1	6	6	6	5	2	2	6	6	1	5	3	1	1	1	3.5	4	5	5	1	5	4	5	4	4	5	4	5	5	3	5	4	4	4	4.22222	1
女	36-40岁	3年及以下	大学本科	高级教师	乡村	是	否	16-20节	2	2	1	1	2	2	2	2	1	1	2	1	1	1	3	3	1	1	2	2	1.65	5	4	4	2	4	4	5	4	4	5	4	3	4	3	5	5	4	5	4.11111	1
女	41岁及以上	4-10年	大学本科	正高级教师	县镇（县城、乡镇）	是	是	11-15节	6	6	5	6	6	4	5	6	5	5	5	5	5	5	6	5	6	5	6	5	5.35	5	1	4	4	2	4	2	2	5	1	3	3	1	1	1	4	5	4	2.88889	3
女	41岁及以上	4-10年	大学本科	高级教师	县镇（县城、乡镇）	是	是	16-20节	2	3	6	2	5	5	3	5	1	5	6	3	5	4	1	1	2	4	6	5	3.7	3	3	4	1	4	4	5	4	4	5	5	5	5	4	3	3	5	5	4	6
男	36-40岁	21年及以上	大学本科	一级教师	县镇（县城、乡镇）	是	是	10节及以下	2	1	2	1	1	2	1	1	1	3	1	2	1	1	2	2	2	2	2	2	1.6	4	4	4	1	4	5	5	5	4	4	5	4	4	4	5	4	5	4	4.16667	1
男	31-35岁	4-10年	本科以下	一级教师	乡村	否	是	11-15节	5	5	5	5	4	4	5	6	5	5	5	6	5	6	6	5	5	6	6	6	5.25	4	2	1	4	1	5	4	4	5	5	1	1	3	2	1	5	5	5	3.22222	6
男	41岁及以上	4-10年	硕士研究生及以上	一级教师	乡村	是	是	21节及以上	2	5	4	5	5	3	4	3	3	4	3	1	1	1	2	6	4	2	1	5	3.2	2	2	2	5	1	2	2	2	2	2	1	1	2	2	2	2	2	1	1.94444	1
女	41岁及以上	3年及以下	大学本科	高级教师	县镇（县城、乡镇）	是	是	21节及以上	5	6	6	5	6	5	5	6	4	5	5	4	6	6	4	6	6	5	5	6	5.3	3	4	3	2	5	3	4	5	3	2	3	1	3	5	4	3	2	5	3.33333	3
女	36-40岁	3年及以下	本科以下	二级教师	县镇（县城、乡镇）	是	是	11-15节	5	5	5	6	6	6	5	5	6	5	4	6	4	6	6	4	5	6	6	4	5.25	5	5	4	2	4	4	5	4	4	4	5	4	5	4	5	5	4	5	4.33333	1
女	31-35岁	3年及以下	大学本科	二级教师	乡村	是	否	16-20节	5	5	4	6	5	5	5	5	6	5	5	5	6	6	4	5	6	5	5	5	5.15	4	5	2	5	1	3	1	3	5	4	1	1	3	2	5	4	5	5	3.27778	3
女	26-30岁	4-10年	大学本科	高级教师	县镇（县城、乡镇）	是	是	11-15节	6	6	6	5	6	5	4	5	4	6	5	5	6	6	6	5	4	6	5	5	5.3	5	4	5	3	5	5	3	5	3	4	4	3	4	4	5	5	5	4	4.22222	5
女	26-30岁	11-20年	大学本科	二级教师	乡村	是	否	10节及以下	5	5	5	6	4	6	5	5	4	5	4	5	6	5	5	5	5	5	4	6	5	4	4	3	3	2	1	3	4	1	3	3	5	2	1	3	1	2	2	2.61111	3
男	26-30岁	3年及以下	本科以下	一级教师	县镇（县城、乡镇）	是	是	10节及以下	6	4	5	6	6	5	6	6	6	5	5	5	5	6	5	6	5	5	6	5	5.4	5	3	5	2	4	4	4	4	5	4	4	4	4	4	5	5	5	5	4.22222	7
女	26-30岁	11-20年	大学本科	一级教师	县镇（县城、乡镇）	是	是	21节及以上	2	3	6	2	5	5	3	5	1	5	6	3	5	4	1	1	2	4	6	5	3.7	5	4	5	1	5	4	5	5	4	4	4	3	5	3	5	5	5	4	4.22222	6
女	31-35岁	4-10年	大学本科	二级教师	城市（地级市、省会城市城区）	是	否	10节及以下	5	5	6	6	5	6	5	5	5	5	6	6	6	5	5	4	5	5	5	5	5.25	5	5	4	1	4	5	4	4	5	5	3	5	5	5	5	4	4	5	4.33333	6
男	36-40岁	4-10年	大学本科	二级教师	县镇（县城、乡镇）	是	否	16-20节	1	3	5	1	4	3	4	2	1	4	1	2	2	5	6	6	2	5	3	1	3.05	1	2	2	4	1	1	1	2	2	2	2	2	1	1	1	1	1	1	1.55556	2
女	31-35岁	4-10年	本科以下	一级教师	县镇（县城、乡镇）	是	否	16-20节	2	1	1	1	2	1	3	2	2	1	1	1	2	1	2	2	1	1	2	2	1.55	2	2	3	3	3	1	2	1	2	2	1	2	2	1	3	2	1	1	1.88889	2
女	31-35岁	4-10年	大学本科	一级教师	县镇（县城、乡镇）	是	否	11-15节	5	1	6	3	6	5	3	5	3	3	2	2	3	1	1	4	3	4	2	1	3.15	4	4	5	2	5	4	5	4	5	4	4	5	5	4	3	3	4	4	4.11111	7
男	41岁及以上	4-10年	大学本科	二级教师	乡村	否	是	21节及以上	6	5	6	6	5	6	5	5	4	6	5	6	6	5	4	6	4	6	4	5	5.25	5	4	5	2	4	5	3	4	5	5	4	5	5	4	3	4	3	4	4.11111	5
女	36-40岁	11-20年	大学本科	高级教师	乡村	是	否	16-20节	3	3	5	5	3	2	1	4	4	6	4	5	2	2	3	1	4	6	4	6	3.65	5	4	4	1	4	4	4	5	4	4	3	4	4	4	5	5	5	4	4.05556	6
男	25岁及以下	3年及以下	大学本科	一级教师	乡村	是	否	16-20节	6	5	6	5	5	5	6	5	5	5	6	5	6	6	5	5	5	5	5	5	5.3	5	5	4	3	4	4	5	4	5	5	4	5	5	4	4	5	3	4	4.33333	7
女	41岁及以上	3年及以下	大学本科	二级教师	县镇（县城、乡镇）	是	否	10节及以下	5	6	4	3	3	1	5	4	4	2	3	4	2	4	2	6	1	2	6	6	3.65	5	4	4	1	5	4	4	5	4	5	5	4	4	5	3	4	4	4	4.11111	4
男	31-35岁	4-10年	大学本科	一级教师	县镇（县城、乡镇）	是	否	10节及以下	6	6	6	5	6	4	5	5	5	5	5	5	5	6	5	5	5	5	5	5	5.2	4	5	4	2	4	4	4	3	5	5	4	4	4	5	3	5	5	4	4.11111	5
男	31-35岁	11-20年	本科以下	一级教师	乡村	是	是	16-20节	5	6	6	5	5	4	5	5	6	4	5	4	6	5	5	5	5	6	6	5	5.15	5	4	5	3	5	5	3	5	3	4	4	3	4	4	5	5	5	4	4.22222	6
男	41岁及以上	3年及以下	大学本科	二级教师	县镇（县城、乡镇）	是	否	21节及以上	5	5	3	1	2	6	5	2	4	4	4	1	1	5	3	5	4	6	4	4	3.7	4	5	3	2	4	3	4	3	4	3	4	4	4	3	4	4	3	5	3.66667	5
女	41岁及以上	4-10年	本科以下	高级教师	乡村	是	否	21节及以上	5	1	6	3	4	4	5	2	2	1	2	3	6	5	3	4	4	3	4	5	3.6	5	4	4	1	4	5	4	5	4	4	5	4	4	3	5	5	5	4	4.16667	4
男	26-30岁	11-20年	大学本科	二级教师	县镇（县城、乡镇）	是	是	10节及以下	2	6	1	5	5	3	6	2	1	4	6	1	6	4	5	3	1	3	5	5	3.7	4	5	5	2	4	4	5	4	4	3	5	4	4	4	4	5	5	4	4.16667	7
男	36-40岁	11-20年	大学本科	一级教师	县镇（县城、乡镇）	是	是	21节及以上	3	2	1	3	2	6	2	3	3	3	1	4	6	4	2	2	4	5	6	6	3.4	2	2	2	5	1	2	2	2	3	2	2	2	2	3	3	2	2	1	2.22222	2
女	26-30岁	4-10年	硕士研究生及以上	二级教师	乡村	是	是	16-20节	2	2	1	2	1	3	2	2	1	2	1	1	2	3	1	1	1	1	2	1	1.6	3	4	5	1	4	4	4	4	5	4	4	4	4	5	5	4	5	5	4.11111	3
女	25岁及以下	4-10年	大学本科	一级教师	乡村	是	否	16-20节	5	5	6	5	5	4	6	5	6	4	5	6	6	6	6	5	5	5	5	4	5.2	5	4	4	1	4	4	3	4	5	4	4	3	4	4	5	4	4	4	3.88889	5
女	31-35岁	3年及以下	大学本科	正高级教师	乡村	是	是	16-20节	1	2	2	4	2	1	3	1	6	1	6	3	5	4	6	6	2	4	2	2	3.15	4	5	3	1	5	4	5	3	4	4	3	4	5	4	4	4	4	4	3.88889	7
男	31-35岁	4-10年	大学本科	一级教师	乡村	是	是	11-15节	5	1	6	3	6	5	3	5	3	3	2	2	3	1	1	4	3	4	2	1	3.15	5	5	5	2	4	4	3	4	3	4	4	5	5	3	3	5	3	4	3.94444	5
女	41岁及以上	4-10年	本科以下	高级教师	乡村	是	否	10节及以下	4	6	4	3	1	1	6	6	6	5	2	2	6	6	1	5	3	1	1	1	3.5	4	4	4	2	4	4	5	5	3	4	5	4	5	3	5	5	4	3	4.05556	6
男	41岁及以上	4-10年	大学本科	高级教师	乡村	是	是	10节及以下	1	3	5	1	4	3	4	2	1	4	1	2	2	5	6	6	2	5	3	1	3.05	4	4	5	1	4	4	4	4	4	4	5	4	4	4	3	4	4	4	3.88889	4
男	36-40岁	3年及以下	大学本科	一级教师	乡村	是	否	11-15节	3	2	1	3	2	6	2	3	3	3	1	4	6	4	2	2	4	5	6	6	3.4	2	2	1	3	2	2	2	2	1	2	2	1	2	1	3	1	2	2	1.83333	1
男	26-30岁	3年及以下	本科以下	二级教师	乡村	是	否	16-20节	2	5	6	3	5	2	5	6	2	1	2	5	5	5	2	3	6	5	2	1	3.65	3	5	3	2	4	4	5	4	4	5	3	4	4	4	5	5	5	4	4.05556	6
[truncated: 10 more columns]
